# Supplementary material for: Viral load non-suppression status among women exposed to Dolutegravir-based versus Efavirenz-based regimens in Ethiopia: A before-and-after study
Source: PLoS One. 2024 Jun 10;19(6):e0305331. doi: 10.1371/journal.pone.0305331 (PMC11164349; doi:10.1371/journal.pone.0305331)
Supplement: S3 File — (CSV) [file pone.0305331.s004.csv]

Health facility	Mom age at enrollment to PMTCT	attended ANC?	Tested for syphilis?	place of delivery	enrollment type	When did the mother start ART drug?	Mom duration on care in months	original drug regimen	entry drug regimen code	WHO stage summary	adherence summary	VLS summary	What was the residence of mother?	What was current marital status of mother?	What was completed educational status of the mother?	What was current occupation of the mother?	Was the mother disclosed HIV status to her partner?	What is partner HIV status?	Entry order
Health center	37	Yes	Yes	Health facility	Known positive	Prior to pregnancy	20	DTG-based	DTG-based	Stage 1	Good	Suppressed	Rural	Married	Primary education (Grade 1-8)	Merchant	Yes	Positive	1
Health center	18	Yes	Yes	Health facility	Known positive	Prior to pregnancy	23	DTG-based	DTG-based	Stage 1	Good	Suppressed	Urban	Divorced	Primary education (Grade 1-8)	Merchant	No	Negative	3
Health center	35	Yes	Yes	Health facility	Known positive	Prior to pregnancy	19	DTG-based	DTG-based	Stage 1	Good	Suppressed	Rural	Married	Secondary education(Grade 9-12)	Employee	Yes	Positive	4
Health center	34	Yes	Yes	Health facility	Known positive	Prior to pregnancy	20	EFV-based	EFV-based	Stage 1	Good	Suppressed	Urban	Widowed	No formal education	Housewife	No	Unknown	5
Health center	25	Yes	Yes	Health facility	Known positive	Prior to pregnancy	19	DTG-based	DTG-based	Stage 1	Good	Suppressed	Urban	Married	Secondary education(Grade 9-12)	Housewife	Yes	Positive	8
Health center	26	Yes	Yes	Health facility	Known positive	Prior to pregnancy	14	DTG-based	DTG-based	Stage 1	Good	Suppressed	Urban	Married	No formal education	Housewife	Yes	Positive	9
Health center	29	Yes	Yes	Health facility	New	During pregnancy	21	DTG-based	DTG-based	Stage 1	Good	Suppressed	Rural	Married	No formal education	Merchant	No	Unknown	13
Health center	36	Yes	Yes	Health facility	Known positive	Prior to pregnancy	22	EFV-based	EFV-based	Stage 1	Good	Suppressed	Urban	Married	No formal education	Employee	Yes	Positive	15
Health center	33	No	No	Health facility	New	During delivery	18	DTG-based	DTG-based	Stage 1	Good	Unsuppressed	Rural	Married	No formal education	Housewife	Yes	Unknown	17
Health center	31	Yes	Yes	Health facility	Known positive	Prior to pregnancy	20	EFV-based	EFV-based	Stage 1	Good	Unsuppressed	Urban	Married	Primary education (Grade 1-8)	Housewife	Yes	Positive	19
Health center	30	No	No	Health facility	Known positive	Prior to pregnancy	30	EFV-based	EFV-based	Stage 1	Good	Suppressed	Rural	Married	Primary education (Grade 1-8)	Merchant	Yes	Positive	21
Health center	26	Yes	Yes	Health facility	New	During pregnancy	14	DTG-based	DTG-based	Stage 1	Good	Suppressed	Urban	Married	No formal education	Housewife	Yes	Positive	22
Health center	23	Yes	Yes	Health facility	New	During pregnancy	15	DTG-based	DTG-based	Stage 1	Good	Suppressed	Urban	Married	Primary education (Grade 1-8)	Housewife	Yes	Negative	24
Health center	43	Yes	Yes	Health facility	Known positive	Prior to pregnancy	19	DTG-based	DTG-based	Stage 1	Good	Unsuppressed	Rural	Married	No formal education	Housewife	No	Unknown	25
Health center	35	Yes	Yes	Health facility	Known positive	Prior to pregnancy	12	EFV-based	EFV-based	Stage 1	Good	Suppressed	Urban	Married	Secondary education(Grade 9-12)	Daily labourer	Yes	Positive	26
Health center	33	Yes	Yes	Health facility	Known positive	Prior to pregnancy	7	EFV-based	EFV-based	Stage 1	Good	Suppressed	Urban	Married	Primary education (Grade 1-8)	Housewife	Yes	Negative	28
Health center	24	Yes	Yes	Health facility	New	During pregnancy	22	DTG-based	DTG-based	Stage 1	Good	Suppressed	Urban	Married	Secondary education(Grade 9-12)	Employee	Yes	Negative	33
Health center	33	Yes	Yes	Health facility	Known positive	Prior to pregnancy	28	EFV-based	EFV-based	Stage 1	Good	Unsuppressed	Urban	Married	Primary education (Grade 1-8)	Housewife	No	Positive	34
Health center	30	No	No	Home	New	Breastfeeding	17	DTG-based	DTG-based	Stage 1	Good	Suppressed	Urban	Married	No formal education	Housewife	Yes	Positive	36
Health center	20	Yes	Yes	Health facility	Known positive	During pregnancy	18	EFV-based	EFV-based	Stage 1	Good	Suppressed	Urban	Married	Primary education (Grade 1-8)	Merchant	Yes	Positive	39
Health center	30	Yes	Yes	Health facility	Known positive	Prior to pregnancy	24	EFV-based	EFV-based	Stage 1	Good	Unsuppressed	Urban	Divorced	Primary education (Grade 1-8)	CSW	No	Unknown	41
Health center	28	Yes	Yes	Health facility	New	Breastfeeding	20	EFV-based	EFV-based	Stage 1	Good	Unsuppressed	Urban	Married	No formal education	Daily labourer	No	Positive	43
Health center	31	Yes	Yes	Health facility	New	During pregnancy	29	EFV-based	EFV-based	Stage 1	Good	Suppressed	Urban	Divorced	No formal education	Daily labourer	Yes	Unknown	44
Health center	18	Yes	Yes	Health facility	Known positive	Prior to pregnancy	25	DTG-based	DTG-based	Stage 1	Good	Suppressed	Urban	Married	No formal education	Daily labourer	No	Unknown	45
Health center	35	Yes	Yes	Health facility	Known positive	Prior to pregnancy	28	EFV-based	EFV-based	Stage 1	Good	Unsuppressed	Rural	Married	No formal education	Housewife	No	Positive	46
Health center	28	Yes	Yes	Health facility	New	During pregnancy	25	EFV-based	EFV-based	Stage 1	Good	Suppressed	Urban	Married	Primary education (Grade 1-8)	Housewife	Yes	Positive	47
Health center	23	Yes	Yes	Health facility	New	During pregnancy	23	EFV-based	EFV-based	Stage 1	Good	Unsuppressed	Urban	Divorced	Primary education (Grade 1-8)	Daily labourer	Yes	Unknown	48
Health center	22	Yes	Yes	Health facility	New	During pregnancy	23	EFV-based	EFV-based	Stage 1	Good	Suppressed	Urban	Married	No formal education	Daily labourer	Yes	Positive	50
Health center	28	Yes	Yes	Health facility	Known positive	Prior to pregnancy	22	EFV-based	EFV-based	Stage 1	Good	Suppressed	Urban	Married	Primary education (Grade 1-8)	Merchant	No	Unknown	51
Health center	29	Yes	Yes	Health facility	Known positive	Prior to pregnancy	22	EFV-based	EFV-based	Stage 1	Good	Suppressed	Urban	Married	Primary education (Grade 1-8)	Merchant	Yes	Positive	54
Health center	26	Yes	Yes	Health facility	New	During pregnancy	16	EFV-based	EFV-based	Stage 1	Good	Unsuppressed	Urban	Married	Primary education (Grade 1-8)	Daily labourer	No	Positive	55
Health center	24	Yes	Yes	Health facility	New	During pregnancy	16	EFV-based	EFV-based	Stage 1	Good	Unsuppressed	Urban	Married	No formal education	Daily labourer	No	Positive	56
Health center	24	Yes	Yes	Health facility	New	During pregnancy	24	DTG-based	DTG-based	Stage 1	Good	Suppressed	Urban	Divorced	Primary education (Grade 1-8)	Daily labourer	Yes	Negative	57
Health center	30	Yes	Yes	Health facility	New	During pregnancy	22	EFV-based	EFV-based	Stage 1	Good	Unsuppressed	Urban	Married	Primary education (Grade 1-8)	Merchant	Yes	Unknown	58
Health center	30	Yes	Yes	Health facility	Known positive	Prior to pregnancy	20	EFV-based	EFV-based	Stage 1	Good	Suppressed	Urban	Married	Secondary education(Grade 9-12)	CSW	Yes	Positive	59
Health center	20	Yes	Yes	Health facility	Known positive	Prior to pregnancy	27	DTG-based	DTG-based	Stage 1	Poor	Suppressed	Urban	Divorced	No formal education	CSW	Yes	Unknown	61
Health center	20	No	No	Home	New	Breastfeeding	7	DTG-based	DTG-based	Stage 1	Good	Suppressed	Urban	Single	No formal education	CSW	No	Unknown	63
Health center	32	Yes	Yes	Health facility	Known positive	Prior to pregnancy	25	EFV-based	EFV-based	Stage 1	Good	Suppressed	Urban	Married	Primary education (Grade 1-8)	Housewife	Yes	Positive	66
Health center	28	Yes	Yes	Health facility	Known positive	Prior to pregnancy	23	EFV-based	EFV-based	Stage 1	Good	Unsuppressed	Urban	Divorced	Primary education (Grade 1-8)	Merchant	No	Negative	67
Health center	40	Yes	No	Health facility	Known positive	Prior to pregnancy	29	EFV-based	EFV-based	Stage 1	Good	Unsuppressed	Urban	Married	Secondary education(Grade 9-12)	Housewife	Yes	Negative	69
Health center	29	Yes	Yes	Home	Known positive	Prior to pregnancy	20	EFV-based	EFV-based	Stage 1	Good	Suppressed	Urban	Married	Secondary education(Grade 9-12)	Housewife	Yes	Positive	70
Health center	32	No	No	Health facility	New	During delivery	17	DTG-based	DTG-based	Stage 1	Fair	Unsuppressed	Urban	Married	Primary education (Grade 1-8)	Employee	Yes	Positive	78
Hospital	25	Yes	Yes	Health facility	Known positive	Prior to pregnancy	24	DTG-based	DTG-based	Stage 1	Good	Suppressed	Urban	Married	Secondary education(Grade 9-12)	Housewife	Yes	Negative	80
Hospital	35	Yes	Yes	Health facility	Known positive	Prior to pregnancy	25	EFV-based	EFV-based	Stage 1	Good	Suppressed	Urban	Married	Secondary education(Grade 9-12)	Merchant	Yes	Negative	81
Hospital	25	Yes	Yes	Health facility	Known positive	Prior to pregnancy	23	EFV-based	EFV-based	Stage 1	Good	Suppressed	Urban	Married	Secondary education(Grade 9-12)	Merchant	No	Unknown	82
Hospital	19	Yes	Yes	Health facility	New	During pregnancy	20	DTG-based	DTG-based	Stage 1	Good	Unsuppressed	Urban	Married	Primary education (Grade 1-8)	Housewife	No	Unknown	85
Hospital	29	Yes	Yes	Health facility	New	During pregnancy	16	EFV-based	EFV-based	Stage 1	Poor	Suppressed	Urban	Married	Secondary education(Grade 9-12)	Merchant	No	Unknown	86
Hospital	29	No	No	Health facility	Known positive	Prior to pregnancy	26	EFV-based	EFV-based	Stage 1	Good	Unsuppressed	Urban	Married	Secondary education(Grade 9-12)	Employee	No	Positive	87
Hospital	32	Yes	Yes	Health facility	New	During pregnancy	31	EFV-based	EFV-based	Stage 1	Good	Suppressed	Urban	Married	No formal education	Housewife	Yes	Positive	88
Hospital	26	No	No	Health facility	New	During delivery	14	DTG-based	DTG-based	Stage 1	Good	Unsuppressed	Urban	Single	Primary education (Grade 1-8)	Merchant	No	Unknown	90
Hospital	41	No	No	Health facility	Known positive	During pregnancy	19	DTG-based	DTG-based	Stage 1	Good	Suppressed	Urban	Married	Primary education (Grade 1-8)	Housewife	Yes	Positive	95
Hospital	23	Yes	Yes	Health facility	Known positive	Prior to pregnancy	19	DTG-based	DTG-based	Stage 3	Good	Suppressed	Urban	Married	Primary education (Grade 1-8)	Housewife	Yes	Positive	96
Hospital	29	Yes	Yes	Health facility	Known positive	Prior to pregnancy	19	DTG-based	DTG-based	Stage 1	Good	Suppressed	Rural	Married	Primary education (Grade 1-8)	Merchant	Yes	Positive	97
Hospital	29	Yes	Yes	Health facility	Known positive	Prior to pregnancy	18	EFV-based	EFV-based	Stage 3	Good	Unsuppressed	Urban	Married	Secondary education(Grade 9-12)	Merchant	Yes	Positive	98
Hospital	26	Yes	Yes	Health facility	Known positive	Prior to pregnancy	17	DTG-based	DTG-based	Stage 1	Good	Suppressed	Urban	Married	Primary education (Grade 1-8)	Housewife	Yes	Negative	99
Hospital	25	Yes	Yes	Home	Known positive	Prior to pregnancy	26	EFV-based	EFV-based	Stage 1	Fair	Suppressed	Urban	Married	Primary education (Grade 1-8)	Housewife	Yes	Positive	100
Hospital	31	Yes	Yes	Health facility	Known positive	Prior to pregnancy	22	EFV-based	DTG-based	Stage 1	Good	Suppressed	Urban	Single	No formal education	Merchant	No	Unknown	101
Hospital	35	Yes	Yes	Health facility	Known positive	Prior to pregnancy	24	DTG-based	DTG-based	Stage 1	Good	Suppressed	Urban	Married	Primary education (Grade 1-8)	Merchant	Yes	Positive	104
Hospital	32	No	No	Health facility	New	During delivery	16	DTG-based	DTG-based	Stage 1	Good	Suppressed	Urban	Married	Primary education (Grade 1-8)	Housewife	No	Positive	105
Hospital	29	No	No	Health facility	New	During delivery	19	DTG-based	DTG-based	Stage 1	Good	Suppressed	Urban	Married	No formal education	Merchant	Yes	Positive	106
Hospital	30	Yes	Yes	Health facility	Known positive	Prior to pregnancy	20	EFV-based	EFV-based	Stage 1	Good	Suppressed	Urban	Married	Primary education (Grade 1-8)	Housewife	Yes	Positive	107
Hospital	24	No	No	Health facility	Known positive	Prior to pregnancy	16	EFV-based	EFV-based	Stage 1	Good	Suppressed	Rural	Married	No formal education	Housewife	Yes	Positive	108
Hospital	29	Yes	Yes	Health facility	Known positive	Prior to pregnancy	21	EFV-based	EFV-based	Stage 1	Good	Suppressed	Rural	Married	No formal education	Housewife	Yes	Positive	109
Hospital	33	Yes	No	Home	Known positive	Prior to pregnancy	20	EFV-based	EFV-based	Stage 1	Good	Unsuppressed	Urban	Married	No formal education	Merchant	Yes	Positive	110
Hospital	28	Yes	Yes	Health facility	Known positive	Prior to pregnancy	19	EFV-based	EFV-based	Stage 1	Good	Unsuppressed	Urban	Married	Tertiary education (Above Grade 12)	Student	No	Unknown	113
Hospital	20	Yes	Yes	Health facility	Known positive	Prior to pregnancy	23	EFV-based	EFV-based	Stage 1	Fair	Suppressed	Rural	Married	Primary education (Grade 1-8)	Housewife	Yes	Positive	116
Hospital	24	No	No	Health facility	Known positive	Prior to pregnancy	15	EFV-based	EFV-based	Stage 1	Good	Suppressed	Urban	Married	Secondary education(Grade 9-12)	Housewife	Yes	Positive	117
Hospital	26	Yes	Yes	Health facility	Known positive	Prior to pregnancy	20	EFV-based	EFV-based	Stage 1	Good	Suppressed	Urban	Married	Secondary education(Grade 9-12)	Housewife	Yes	Positive	118
Hospital	30	Yes	Yes	Health facility	Known positive	Prior to pregnancy	20	EFV-based	DTG-based	Stage 1	Poor	Suppressed	Urban	Married	Primary education (Grade 1-8)	Housewife	Yes	Positive	119
Hospital	28	Yes	Yes	Health facility	Known positive	Prior to pregnancy	18	EFV-based	DTG-based	Stage 1	Good	Unsuppressed	Rural	Married	No formal education	Housewife	Yes	Positive	120
Hospital	25	Yes	Yes	Health facility	Known positive	Prior to pregnancy	26	EFV-based	DTG-based	Stage 1	Good	Unsuppressed	Urban	Married	Primary education (Grade 1-8)	Daily labourer	Yes	Positive	121
Hospital	28	Yes	Yes	Health facility	Known positive	Prior to pregnancy	22	EFV-based	DTG-based	Stage 1	Good	Suppressed	Urban	Married	Primary education (Grade 1-8)	Daily labourer	Yes	Positive	122
Hospital	25	Yes	Yes	Health facility	Known positive	Prior to pregnancy	22	EFV-based	EFV-based	Stage 1	Good	Suppressed	Urban	Married	No formal education	Housewife	Yes	Positive	123
Hospital	30	Yes	Yes	Health facility	New	During pregnancy	22	EFV-based	EFV-based	Stage 1	Good	Suppressed	Urban	Married	Primary education (Grade 1-8)	Housewife	Yes	Negative	124
Hospital	30	Yes	Yes	Health facility	New	During pregnancy	22	EFV-based	DTG-based	Stage 1	Good	Suppressed	Rural	Married	No formal education	Housewife	Yes	Positive	126
Hospital	22	Yes	Yes	Health facility	Known positive	Prior to pregnancy	12	EFV-based	EFV-based	Stage 1	Good	Suppressed	Rural	Married	Primary education (Grade 1-8)	Housewife	Yes	Positive	129
Hospital	26	No	No	Health facility	Known positive	Prior to pregnancy	17	EFV-based	EFV-based	Stage 1	Poor	Suppressed	Rural	Married	No formal education	Housewife	Yes	Positive	132
Hospital	35	Yes	No	Health facility	Known positive	Prior to pregnancy	18	DTG-based	DTG-based	Stage 1	Good	Suppressed	Urban	Married	Primary education (Grade 1-8)	Housewife	Yes	Positive	133
Hospital	33	No	No	Home	Known positive	Prior to pregnancy	16	EFV-based	EFV-based	Stage 1	Good	Suppressed	Rural	Married	No formal education	Housewife	Yes	Positive	134
Hospital	32	No	No	Home	Known positive	Prior to pregnancy	8	EFV-based	DTG-based	Stage 1	Poor	Suppressed	Urban	Married	Secondary education(Grade 9-12)	Merchant	Yes	Negative	135
Hospital	28	Yes	No	Health facility	New	During pregnancy	15	EFV-based	EFV-based	Stage 1	Good	Suppressed	Urban	Married	Primary education (Grade 1-8)	Merchant	Yes	Positive	136
Hospital	34	No	No	Health facility	Known positive	Prior to pregnancy	14	EFV-based	EFV-based	Stage 1	Fair	Suppressed	Urban	Married	No formal education	Merchant	Yes	Negative	137
Hospital	27	Yes	Yes	Health facility	Known positive	Prior to pregnancy	18	EFV-based	DTG-based	Stage 1	Good	Suppressed	Urban	Married	No formal education	Housewife	Yes	Positive	138
Hospital	28	No	No	Health facility	Known positive	Prior to pregnancy	15	EFV-based	EFV-based	Stage 1	Good	Suppressed	Rural	Married	No formal education	Housewife	Yes	Negative	139
Hospital	28	Yes	Yes	Health facility	Known positive	Prior to pregnancy	21	DTG-based	DTG-based	Stage 1	Good	Suppressed	Urban	Married	Primary education (Grade 1-8)	Housewife	Yes	Unknown	140
Hospital	28	Yes	Yes	Health facility	Known positive	Prior to pregnancy	22	EFV-based	DTG-based	Stage 1	Good	Suppressed	Rural	Married	No formal education	Housewife	Yes	Positive	141
Hospital	23	Yes	Yes	Health facility	Known positive	Prior to pregnancy	20	DTG-based	DTG-based	Stage 1	Good	Suppressed	Urban	Married	Secondary education(Grade 9-12)	Employee	Yes	Positive	142
Hospital	22	Yes	Yes	Health facility	Known positive	Prior to pregnancy	12	DTG-based	DTG-based	Stage 1	Good	Suppressed	Urban	Married	Primary education (Grade 1-8)	Housewife	Yes	Negative	144
Hospital	29	Yes	Yes	Health facility	New	During pregnancy	17	DTG-based	DTG-based	Stage 1	Good	Suppressed	Rural	Single	Primary education (Grade 1-8)	Housewife	Yes	Negative	146
Hospital	32	Yes	Yes	Health facility	Known positive	Prior to pregnancy	17	DTG-based	DTG-based	Stage 1	Good	Unsuppressed	Urban	Married	Primary education (Grade 1-8)	Merchant	Yes	Positive	147
Health center	34	Yes	Yes	Health facility	Known positive	Prior to pregnancy	19	EFV-based	DTG-based	Stage 1	Good	Suppressed	Rural	Married	Secondary education(Grade 9-12)	Daily labourer	Yes	Positive	148
Health center	21	Yes	Yes	Health facility	New	During pregnancy	15	DTG-based	DTG-based	Stage 1	Good	Suppressed	Urban	Married	Primary education (Grade 1-8)	Merchant	Yes	Positive	149
Health center	29	No	No	Health facility	New	During delivery	7	EFV-based	EFV-based	Stage 1	Good	Suppressed	Urban	Married	Primary education (Grade 1-8)	Housewife	Yes	Unknown	150
Health center	27	Yes	Yes	Health facility	Known positive	Prior to pregnancy	21	EFV-based	EFV-based	Stage 1	Good	Suppressed	Urban	Married	No formal education	Housewife	Yes	Positive	151
Health center	27	Yes	Yes	Health facility	Known positive	Prior to pregnancy	19	EFV-based	EFV-based	Stage 1	Good	Unsuppressed	Urban	Divorced	No formal education	Merchant	Yes	Positive	152
Health center	31	Yes	Yes	Health facility	Known positive	Prior to pregnancy	24	EFV-based	EFV-based	Stage 1	Good	Suppressed	Urban	Married	Primary education (Grade 1-8)	Merchant	Yes	Positive	153
Hospital	25	Yes	Yes	Health facility	Known positive	Prior to pregnancy	21	EFV-based	EFV-based	Stage 1	Good	Suppressed	Urban	Married	Primary education (Grade 1-8)	Housewife	Yes	Positive	154
Hospital	19	Yes	Yes	Health facility	Known positive	Prior to pregnancy	20	EFV-based	EFV-based	Stage 3	Good	Unsuppressed	Urban	Married	No formal education	Merchant	Yes	Unknown	156
Hospital	22	Yes	Yes	Health facility	Known positive	Prior to pregnancy	13	EFV-based	EFV-based	Stage 1	Good	Suppressed	Urban	Married	Secondary education(Grade 9-12)	Employee	Yes	Unknown	158
Hospital	27	Yes	Yes	Health facility	Known positive	During pregnancy	19	DTG-based	DTG-based	Stage 1	Good	Suppressed	Urban	Married	Secondary education(Grade 9-12)	Housewife	Yes	Unknown	159
Hospital	30	Yes	Yes	Health facility	Known positive	Prior to pregnancy	25	EFV-based	EFV-based	Stage 1	Good	Suppressed	Urban	Divorced	Secondary education(Grade 9-12)	Merchant	No	Unknown	160
Hospital	38	Yes	Yes	Health facility	Known positive	Prior to pregnancy	20	DTG-based	DTG-based	Stage 1	Good	Unsuppressed	Urban	Married	No formal education	Housewife	Yes	Positive	161
Hospital	35	Yes	Yes	Health facility	Known positive	Prior to pregnancy	12	DTG-based	DTG-based	Stage 3	Good	Suppressed	Rural	Married	Primary education (Grade 1-8)	Housewife	Yes	Negative	162
Hospital	26	Yes	Yes	Health facility	Known positive	Prior to pregnancy	15	DTG-based	DTG-based	Stage 1	Good	Unsuppressed	Urban	Divorced	Tertiary education (Above Grade 12)	Merchant	Yes	Negative	165
Hospital	30	Yes	Yes	Health facility	Known positive	Prior to pregnancy	24	EFV-based	EFV-based	Stage 3	Good	Suppressed	Urban	Married	Secondary education(Grade 9-12)	Daily labourer	Yes	Positive	167
Hospital	32	Yes	Yes	Health facility	New	During delivery	21	EFV-based	EFV-based	Stage 1	Good	Suppressed	Urban	Married	No formal education	Housewife	Yes	Negative	168
Hospital	28	Yes	No	Health facility	Known positive	During pregnancy	24	EFV-based	EFV-based	Stage 1	Good	Suppressed	Rural	Married	Primary education (Grade 1-8)	Housewife	No	Negative	169
Hospital	33	Yes	Yes	Health facility	Known positive	Prior to pregnancy	25	DTG-based	DTG-based	Stage 3	Good	Suppressed	Urban	Married	No formal education	Housewife	Yes	Positive	170
Hospital	26	Yes	Yes	Health facility	Known positive	Prior to pregnancy	24	EFV-based	EFV-based	Stage 1	Good	Suppressed	Urban	Married	No formal education	Housewife	Yes	Positive	171
Hospital	30	Yes	No	Health facility	Known positive	Prior to pregnancy	28	EFV-based	EFV-based	Stage 1	Good	Unsuppressed	Urban	Married	Primary education (Grade 1-8)	Housewife	No	Positive	172
Hospital	38	Yes	Yes	Home	Known positive	Prior to pregnancy	14	DTG-based	DTG-based	Stage 1	Good	Suppressed	Urban	Married	No formal education	Housewife	Yes	Positive	173
Hospital	25	Yes	Yes	Home	New	During pregnancy	18	EFV-based	EFV-based	Stage 1	Good	Suppressed	Urban	Married	Primary education (Grade 1-8)	Housewife	No	Unknown	175
Hospital	24	Yes	Yes	Health facility	Known positive	During pregnancy	27	EFV-based	EFV-based	Stage 1	Good	Suppressed	Urban	Married	Tertiary education (Above Grade 12)	Employee	Yes	Positive	176
Hospital	34	Yes	Yes	Health facility	Known positive	Prior to pregnancy	24	EFV-based	DTG-based	Stage 1	Good	Suppressed	Urban	Married	Primary education (Grade 1-8)	Merchant	Yes	Positive	177
Hospital	31	No	No	Health facility	New	Breastfeeding	19	EFV-based	EFV-based	Stage 2	Good	Suppressed	Urban	Divorced	Primary education (Grade 1-8)	Housewife	No	Unknown	178
Hospital	26	Yes	Yes	Health facility	New	During pregnancy	19	DTG-based	DTG-based	Stage 1	Good	Unsuppressed	Urban	Married	Primary education (Grade 1-8)	Housewife	No	Unknown	179
Hospital	28	Yes	Yes	Health facility	New	During pregnancy	24	EFV-based	EFV-based	Stage 1	Good	Suppressed	Rural	Married	No formal education	Merchant	No	Unknown	180
Hospital	29	Yes	Yes	Health facility	Known positive	Prior to pregnancy	23	EFV-based	DTG-based	Stage 1	Good	Unsuppressed	Rural	Married	No formal education	Housewife	Yes	Positive	181
Hospital	27	Yes	Yes	Health facility	Known positive	Prior to pregnancy	26	EFV-based	DTG-based	Stage 1	Good	Suppressed	Urban	Divorced	No formal education	CSW	No	Unknown	183
Hospital	35	Yes	Yes	Health facility	Known positive	Prior to pregnancy	19	EFV-based	EFV-based	Stage 1	Good	Suppressed	Urban	Married	Primary education (Grade 1-8)	Employee	Yes	Positive	185
Hospital	33	Yes	Yes	Health facility	Known positive	Prior to pregnancy	19	EFV-based	EFV-based	Stage 1	Good	Suppressed	Urban	Married	No formal education	Housewife	Yes	Negative	187
Hospital	29	Yes	Yes	Health facility	Known positive	Prior to pregnancy	22	EFV-based	EFV-based	Stage 1	Good	Suppressed	Urban	Married	Secondary education(Grade 9-12)	Employee	Yes	Positive	188
Hospital	25	Yes	Yes	Health facility	Known positive	Prior to pregnancy	18	EFV-based	EFV-based	Stage 1	Good	Unsuppressed	Urban	Married	Secondary education(Grade 9-12)	Employee	Yes	Negative	189
Hospital	28	No	No	Health facility	New	During delivery	15	EFV-based	EFV-based	Stage 1	Good	Unsuppressed	Urban	Widowed	No formal education	Employee	No	Negative	190
Hospital	31	Yes	Yes	Health facility	Known positive	Prior to pregnancy	21	EFV-based	EFV-based	Stage 1	Poor	Unsuppressed	Rural	Married	Primary education (Grade 1-8)	Housewife	No	Positive	192
Hospital	20	Yes	Yes	Health facility	Known positive	Prior to pregnancy	23	EFV-based	EFV-based	Stage 1	Poor	Unsuppressed	Rural	Married	Secondary education(Grade 9-12)	Housewife	No	Positive	194
Hospital	35	Yes	Yes	Health facility	Known positive	Prior to pregnancy	24	EFV-based	DTG-based	Stage 1	Good	Suppressed	Urban	Married	Primary education (Grade 1-8)	Housewife	Yes	Positive	195
Hospital	30	Yes	Yes	Health facility	Known positive	Prior to pregnancy	20	EFV-based	DTG-based	Stage 1	Good	Unsuppressed	Urban	Divorced	Primary education (Grade 1-8)	Merchant	No	Negative	198
Hospital	35	Yes	Yes	Health facility	Known positive	Prior to pregnancy	15	EFV-based	EFV-based	Stage 3	Good	Suppressed	Urban	Married	Primary education (Grade 1-8)	Housewife	Yes	Negative	202
Hospital	33	Yes	Yes	Health facility	Known positive	Prior to pregnancy	22	EFV-based	EFV-based	Stage 1	Good	Unsuppressed	Rural	Married	No formal education	Housewife	No	Positive	205
Hospital	22	Yes	Yes	Health facility	New	During pregnancy	22	EFV-based	EFV-based	Stage 1	Good	Suppressed	Urban	Married	Primary education (Grade 1-8)	Housewife	Yes	Positive	206
Hospital	35	Yes	Yes	Health facility	Known positive	Prior to pregnancy	24	EFV-based	DTG-based	Stage 1	Good	Suppressed	Urban	Married	Primary education (Grade 1-8)	Housewife	Yes	Positive	207
Hospital	30	No	No	Health facility	Known positive	Prior to pregnancy	20	EFV-based	DTG-based	Stage 1	Good	Suppressed	Rural	Married	No formal education	Housewife	No	Unknown	208
Hospital	27	Yes	Yes	Health facility	Known positive	Prior to pregnancy	18	EFV-based	DTG-based	Stage 1	Good	Suppressed	Rural	Married	No formal education	Merchant	Yes	Positive	209
Hospital	32	Yes	Yes	Health facility	Known positive	Prior to pregnancy	19	EFV-based	DTG-based	Stage 1	Good	Unsuppressed	Urban	Married	No formal education	Daily labourer	Yes	Negative	212
Hospital	30	No	No	Health facility	Known positive	Prior to pregnancy	21	EFV-based	EFV-based	Stage 1	Good	Suppressed	Urban	Married	No formal education	Housewife	Yes	Positive	213
Hospital	38	Yes	Yes	Health facility	New	During pregnancy	21	EFV-based	EFV-based	Stage 1	Good	Suppressed	Urban	Married	Secondary education(Grade 9-12)	Housewife	Yes	Positive	214
Hospital	35	Yes	Yes	Health facility	Known positive	Prior to pregnancy	17	EFV-based	DTG-based	Stage 1	Good	Suppressed	Urban	Married	Secondary education(Grade 9-12)	Housewife	Yes	Positive	216
Hospital	22	Yes	No	Health facility	Known positive	Prior to pregnancy	22	EFV-based	EFV-based	Stage 1	Good	Suppressed	Urban	Widowed	No formal education	Daily labourer	No	Unknown	217
Hospital	32	No	No	Health facility	Known positive	Prior to pregnancy	19	EFV-based	EFV-based	Stage 1	Good	Suppressed	Rural	Married	No formal education	Housewife	Yes	Unknown	219
Hospital	25	Yes	Yes	Health facility	Known positive	Prior to pregnancy	7	EFV-based	DTG-based	Stage 1	Good	Suppressed	Rural	Married	No formal education	Housewife	Yes	Positive	220
Hospital	33	Yes	Yes	Health facility	Known positive	Prior to pregnancy	19	EFV-based	DTG-based	Stage 1	Good	Suppressed	Urban	Married	Secondary education(Grade 9-12)	Merchant	Yes	Positive	221
Hospital	32	Yes	Yes	Health facility	Known positive	Prior to pregnancy	12	EFV-based	EFV-based	Stage 1	Good	Suppressed	Rural	Married	Primary education (Grade 1-8)	Housewife	Yes	Positive	222
Hospital	23	Yes	Yes	Health facility	Known positive	Prior to pregnancy	20	EFV-based	DTG-based	Stage 1	Good	Suppressed	Urban	Married	Secondary education(Grade 9-12)	Merchant	Yes	Positive	223
Hospital	38	Yes	Yes	Health facility	Known positive	Prior to pregnancy	20	EFV-based	EFV-based	Stage 1	Good	Suppressed	Urban	Married	Primary education (Grade 1-8)	Housewife	No	Positive	224
Hospital	28	Yes	Yes	Health facility	Known positive	Prior to pregnancy	23	DTG-based	DTG-based	Stage 1	Good	Unsuppressed	Urban	Married	Secondary education(Grade 9-12)	Employee	Yes	Positive	225
Hospital	34	Yes	Yes	Health facility	Known positive	Prior to pregnancy	23	EFV-based	DTG-based	Stage 1	Good	Suppressed	Urban	Married	Secondary education(Grade 9-12)	Merchant	Yes	Positive	226
Hospital	41	Yes	Yes	Health facility	Known positive	Prior to pregnancy	22	EFV-based	DTG-based	Stage 1	Good	Suppressed	Urban	Married	Primary education (Grade 1-8)	Merchant	Yes	Positive	227
Hospital	38	Yes	Yes	Health facility	Known positive	Prior to pregnancy	20	EFV-based	DTG-based	Stage 1	Good	Suppressed	Urban	Married	No formal education	Daily labourer	Yes	Negative	228
Hospital	33	Yes	Yes	Health facility	Known positive	Prior to pregnancy	19	EFV-based	EFV-based	Stage 1	Good	Suppressed	Urban	Divorced	No formal education	Employee	Yes	Positive	229
Health center	33	Yes	Yes	Health facility	Known positive	Prior to pregnancy	24	EFV-based	EFV-based	Stage 1	Good	Suppressed	Urban	Married	No formal education	Housewife	Yes	Positive	231
Health center	20	Yes	Yes	Health facility	Known positive	Prior to pregnancy	25	EFV-based	EFV-based	Stage 1	Good	Unsuppressed	Urban	Married	No formal education	Merchant	Yes	Positive	234
Health center	32	Yes	Yes	Health facility	Known positive	Prior to pregnancy	21	EFV-based	EFV-based	Stage 1	Good	Suppressed	Urban	Married	No formal education	Housewife	Yes	Positive	235
Health center	26	No	No	Health facility	Known positive	Prior to pregnancy	15	EFV-based	EFV-based	Stage 1	Good	Suppressed	Rural	Married	Tertiary education (Above Grade 12)	Employee	Yes	Positive	236
Health center	32	No	No	Home	Known positive	Prior to pregnancy	18	EFV-based	EFV-based	Stage 1	Good	Unsuppressed	Urban	Married	Tertiary education (Above Grade 12)	Employee	Yes	Unknown	238
Health center	42	Yes	Yes	Health facility	Known positive	Prior to pregnancy	25	EFV-based	DTG-based	Stage 1	Good	Suppressed	Rural	Married	No formal education	Housewife	Yes	Negative	239
Health center	35	Yes	Yes	Health facility	Known positive	Prior to pregnancy	18	EFV-based	EFV-based	Stage 1	Good	Unsuppressed	Urban	Married	Primary education (Grade 1-8)	Employee	No	Negative	242
Health center	29	Yes	Yes	Health facility	Known positive	Prior to pregnancy	27	EFV-based	EFV-based	Stage 1	Good	Suppressed	Rural	Married	No formal education	Housewife	Yes	Positive	243
Health center	25	Yes	Yes	Health facility	Known positive	Prior to pregnancy	32	EFV-based	EFV-based	Stage 1	Good	Suppressed	Urban	Married	Tertiary education (Above Grade 12)	Employee	Yes	Positive	244
Hospital	30	Yes	Yes	Health facility	Known positive	Prior to pregnancy	18	EFV-based	EFV-based	Stage 1	Good	Unsuppressed	Rural	Married	Secondary education(Grade 9-12)	Housewife	Yes	Positive	246
Health center	28	Yes	Yes	Health facility	Known positive	Prior to pregnancy	18	EFV-based	DTG-based	Stage 1	Good	Unsuppressed	Urban	Married	Tertiary education (Above Grade 12)	Housewife	Yes	Positive	247
Health center	26	Yes	Yes	Home	Known positive	Prior to pregnancy	23	EFV-based	DTG-based	Stage 1	Good	Suppressed	Urban	Married	Secondary education(Grade 9-12)	Daily labourer	Yes	Negative	248
Health center	32	Yes	Yes	Health facility	Known positive	During pregnancy	24	DTG-based	DTG-based	Stage 1	Good	Suppressed	Urban	Married	Primary education (Grade 1-8)	Housewife	Yes	Positive	249
Health center	22	Yes	Yes	Health facility	Known positive	Prior to pregnancy	20	EFV-based	DTG-based	Stage 1	Good	Suppressed	Urban	Married	Secondary education(Grade 9-12)	Housewife	Yes	Negative	251
Health center	29	Yes	Yes	Health facility	Known positive	Prior to pregnancy	25	EFV-based	EFV-based	Stage 1	Good	Suppressed	Urban	Widowed	No formal education	Housewife	Yes	Positive	252
Health center	22	Yes	Yes	Home	Known positive	Prior to pregnancy	23	EFV-based	EFV-based	Stage 1	Good	Suppressed	Rural	Divorced	No formal education	Daily labourer	Yes	Negative	253
Health center	29	Yes	Yes	Health facility	Known positive	Prior to pregnancy	26	EFV-based	DTG-based	Stage 1	Good	Suppressed	Urban	Married	No formal education	Merchant	Yes	Positive	254
Health center	31	Yes	Yes	Health facility	Known positive	Prior to pregnancy	22	EFV-based	EFV-based	Stage 1	Good	Unsuppressed	Rural	Married	No formal education	Housewife	No	Positive	255
Health center	34	Yes	Yes	Health facility	New	During pregnancy	33	EFV-based	EFV-based	Stage 1	Good	Unsuppressed	Rural	Married	No formal education	Housewife	No	Positive	256
Health center	34	Yes	Yes	Health facility	Known positive	Prior to pregnancy	31	EFV-based	EFV-based	Stage 1	Good	Unsuppressed	Urban	Married	No formal education	Housewife	No	Positive	258
Health center	23	Yes	Yes	Health facility	Known positive	Prior to pregnancy	27	EFV-based	EFV-based	Stage 1	Good	Suppressed	Urban	Married	No formal education	Housewife	Yes	Positive	259
Health center	38	Yes	Yes	Health facility	Known positive	Prior to pregnancy	20	EFV-based	EFV-based	Stage 1	Good	Suppressed	Urban	Married	No formal education	Housewife	Yes	Negative	260
Health center	20	Yes	Yes	Health facility	Known positive	Prior to pregnancy	17	EFV-based	DTG-based	Stage 1	Good	Suppressed	Rural	Divorced	Primary education (Grade 1-8)	Housewife	Yes	Negative	263
Health center	20	Yes	Yes	Health facility	Known positive	Prior to pregnancy	22	EFV-based	DTG-based	Stage 1	Good	Suppressed	Urban	Married	Primary education (Grade 1-8)	Housewife	Yes	Positive	264
Health center	33	Yes	Yes	Health facility	Known positive	Prior to pregnancy	22	DTG-based	DTG-based	Stage 1	Good	Suppressed	Urban	Married	Primary education (Grade 1-8)	Housewife	Yes	Positive	265
Health center	33	Yes	Yes	Health facility	Known positive	Prior to pregnancy	24	EFV-based	DTG-based	Stage 1	Good	Suppressed	Urban	Married	Primary education (Grade 1-8)	Employee	Yes	Negative	266
Health center	40	Yes	No	Health facility	New	During pregnancy	21	EFV-based	EFV-based	Stage 1	Good	Suppressed	Urban	Married	No formal education	Housewife	Yes	Positive	268
Health center	31	Yes	Yes	Health facility	Known positive	Prior to pregnancy	22	EFV-based	DTG-based	Stage 1	Good	Unsuppressed	Urban	Divorced	Primary education (Grade 1-8)	CSW	No	Unknown	269
Health center	25	Yes	Yes	Health facility	New	During pregnancy	26	DTG-based	DTG-based	Stage 1	Good	Suppressed	Urban	Married	No formal education	Housewife	Yes	Negative	270
Health center	31	Yes	Yes	Health facility	Known positive	Prior to pregnancy	25	EFV-based	EFV-based	Stage 1	Good	Unsuppressed	Urban	Married	No formal education	Housewife	No	Positive	271
Health center	26	Yes	Yes	Health facility	Known positive	During pregnancy	28	EFV-based	EFV-based	Stage 1	Good	Unsuppressed	Urban	Married	No formal education	Housewife	No	Positive	272
Health center	21	Yes	Yes	Health facility	Known positive	Prior to pregnancy	23	EFV-based	DTG-based	Stage 1	Good	Suppressed	Urban	Divorced	Primary education (Grade 1-8)	CSW	No	Unknown	273
Health center	30	Yes	Yes	Health facility	Known positive	Prior to pregnancy	30	EFV-based	EFV-based	Stage 1	Good	Unsuppressed	Urban	Married	No formal education	Housewife	Yes	Positive	274
Health center	35	Yes	Yes	Home	New	During pregnancy	14	EFV-based	EFV-based	Stage 1	Good	Suppressed	Rural	Widowed	No formal education	Housewife	No	Unknown	275
Health center	20	Yes	Yes	Home	New	During pregnancy	18	DTG-based	DTG-based	Stage 1	Good	Unsuppressed	Urban	Married	Primary education (Grade 1-8)	Housewife	Yes	Negative	276
Health center	26	Yes	Yes	Health facility	Known positive	Prior to pregnancy	24	EFV-based	DTG-based	Stage 1	Fair	Suppressed	Urban	Married	Secondary education(Grade 9-12)	Employee	Yes	Positive	277
Hospital	32	Yes	Yes	Health facility	Known positive	Prior to pregnancy	19	EFV-based	EFV-based	Stage 1	Good	Suppressed	Urban	Married	Primary education (Grade 1-8)	Merchant	Yes	Negative	279
Hospital	31	Yes	Yes	Health facility	Known positive	Prior to pregnancy	23	EFV-based	EFV-based	Stage 1	Good	Suppressed	Rural	Married	Primary education (Grade 1-8)	Housewife	Yes	Positive	280
Hospital	38	Yes	Yes	Health facility	Known positive	Prior to pregnancy	25	DTG-based	DTG-based	Stage 1	Poor	Unsuppressed	Urban	Married	No formal education	Housewife	Yes	Positive	283
Hospital	39	Yes	Yes	Health facility	Known positive	Prior to pregnancy	25	EFV-based	EFV-based	Stage 1	Good	Suppressed	Urban	Married	Secondary education(Grade 9-12)	Employee	Yes	Positive	284
Hospital	31	Yes	Yes	Health facility	Known positive	Prior to pregnancy	25	EFV-based	DTG-based	Stage 1	Good	Suppressed	Urban	Married	Primary education (Grade 1-8)	Daily labourer	Yes	Positive	286
Hospital	26	Yes	Yes	Health facility	Known positive	Prior to pregnancy	20	EFV-based	DTG-based	Stage 1	Good	Unsuppressed	Rural	Widowed	No formal education	Housewife	Yes	Positive	287
Hospital	25	Yes	Yes	Health facility	Known positive	Prior to pregnancy	21	EFV-based	EFV-based	Stage 1	Good	Suppressed	Urban	Married	Secondary education(Grade 9-12)	Housewife	Yes	Positive	289
Hospital	26	Yes	Yes	Health facility	Known positive	Prior to pregnancy	19	EFV-based	EFV-based	Stage 1	Good	Suppressed	Rural	Married	Primary education (Grade 1-8)	Housewife	Yes	Positive	290
Hospital	20	Yes	Yes	Health facility	New	During pregnancy	17	EFV-based	EFV-based	Stage 1	Good	Suppressed	Rural	Divorced	Secondary education(Grade 9-12)	Housewife	Yes	Positive	291
Hospital	24	No	No	Health facility	Known positive	Prior to pregnancy	27	EFV-based	DTG-based	Stage 1	Good	Suppressed	Urban	Married	Secondary education(Grade 9-12)	Merchant	Yes	Positive	293
Hospital	41	Yes	Yes	Health facility	Known positive	Prior to pregnancy	17	EFV-based	EFV-based	Stage 1	Good	Unsuppressed	Urban	Married	Secondary education(Grade 9-12)	Merchant	Yes	Positive	296
Hospital	20	No	No	Health facility	New	During pregnancy	20	DTG-based	DTG-based	Stage 1	Good	Suppressed	Urban	Married	Secondary education(Grade 9-12)	Housewife	Yes	Unknown	297
Hospital	32	No	No	Health facility	Known positive	Prior to pregnancy	17	EFV-based	EFV-based	Stage 1	Poor	Unsuppressed	Urban	Married	Primary education (Grade 1-8)	Merchant	No	Unknown	298
Hospital	36	Yes	Yes	Health facility	Known positive	Prior to pregnancy	25	EFV-based	EFV-based	Stage 1	Good	Suppressed	Urban	Married	No formal education	Merchant	Yes	Positive	299
Hospital	26	Yes	Yes	Home	Known positive	Prior to pregnancy	25	EFV-based	EFV-based	Stage 1	Good	Suppressed	Urban	Married	Secondary education(Grade 9-12)	Housewife	Yes	Positive	300
Hospital	34	Yes	Yes	Health facility	Known positive	Prior to pregnancy	28	EFV-based	DTG-based	Stage 1	Good	Suppressed	Urban	Married	No formal education	Merchant	Yes	Positive	301
Hospital	32	No	No	Health facility	Known positive	Prior to pregnancy	21	DTG-based	DTG-based	Stage 1	Good	Suppressed	Rural	Married	Secondary education(Grade 9-12)	Housewife	Yes	Negative	302
Hospital	37	No	No	Health facility	Known positive	Prior to pregnancy	27	EFV-based	DTG-based	Stage 1	Good	Suppressed	Urban	Married	Primary education (Grade 1-8)	Merchant	Yes	Positive	303
Hospital	21	Yes	Yes	Health facility	Known positive	Prior to pregnancy	16	EFV-based	EFV-based	Stage 1	Good	Suppressed	Urban	Married	Primary education (Grade 1-8)	Housewife	Yes	Positive	304
Hospital	37	No	No	Health facility	Known positive	Prior to pregnancy	19	EFV-based	DTG-based	Stage 1	Good	Unsuppressed	Rural	Married	No formal education	Housewife	Yes	Positive	305
Hospital	31	Yes	Yes	Health facility	Known positive	Prior to pregnancy	22	EFV-based	EFV-based	Stage 1	Good	Suppressed	Urban	Married	Primary education (Grade 1-8)	Merchant	No	Unknown	306
Hospital	21	Yes	Yes	Health facility	Known positive	Prior to pregnancy	22	EFV-based	EFV-based	Stage 1	Good	Suppressed	Rural	Married	No formal education	Housewife	Yes	Positive	308
Hospital	21	Yes	Yes	Health facility	Known positive	Prior to pregnancy	24	EFV-based	EFV-based	Stage 1	Good	Suppressed	Rural	Married	Primary education (Grade 1-8)	Housewife	Yes	Positive	309
Hospital	30	Yes	Yes	Health facility	New	During pregnancy	22	DTG-based	DTG-based	Stage 1	Good	Suppressed	Urban	Married	Secondary education(Grade 9-12)	Employee	Yes	Positive	310
Hospital	31	Yes	Yes	Health facility	Known positive	Prior to pregnancy	18	EFV-based	EFV-based	Stage 1	Fair	Unsuppressed	Urban	Married	Primary education (Grade 1-8)	Employee	Yes	Positive	311
Hospital	23	Yes	Yes	Health facility	New	During pregnancy	15	DTG-based	DTG-based	Stage 1	Good	Suppressed	Urban	Married	Tertiary education (Above Grade 12)	Housewife	Yes	Positive	312
Hospital	22	Yes	Yes	Home	Known positive	Prior to pregnancy	18	DTG-based	DTG-based	Stage 1	Good	Suppressed	Urban	Married	Primary education (Grade 1-8)	Merchant	Yes	Positive	313
Hospital	28	No	No	Home	Known positive	Prior to pregnancy	17	EFV-based	DTG-based	Stage 1	Good	Suppressed	Rural	Married	Primary education (Grade 1-8)	Housewife	Yes	Positive	315
Hospital	30	No	No	Health facility	New	During delivery	17	EFV-based	EFV-based	Stage 1	Good	Suppressed	Urban	Married	Tertiary education (Above Grade 12)	Employee	Yes	Negative	316
Hospital	25	Yes	Yes	Health facility	New	During pregnancy	24	DTG-based	DTG-based	Stage 1	Good	Suppressed	Rural	Married	No formal education	Housewife	Yes	Unknown	317
Hospital	28	Yes	Yes	Health facility	Known positive	During pregnancy	26	EFV-based	EFV-based	Stage 1	Good	Suppressed	Urban	Married	Primary education (Grade 1-8)	Merchant	Yes	Positive	318
Hospital	33	Yes	Yes	Health facility	Known positive	Prior to pregnancy	24	EFV-based	EFV-based	Stage 1	Good	Unsuppressed	Urban	Married	No formal education	Housewife	No	Positive	319
Hospital	33	No	No	Home	Known positive	Prior to pregnancy	19	EFV-based	EFV-based	Stage 1	Good	Unsuppressed	Rural	Married	No formal education	Merchant	Yes	Positive	321
Hospital	43	Yes	No	Home	Known positive	Prior to pregnancy	16	EFV-based	EFV-based	Stage 1	Good	Suppressed	Rural	Married	No formal education	Daily labourer	No	Negative	322
Hospital	25	Yes	No	Health facility	Known positive	Prior to pregnancy	24	EFV-based	EFV-based	Stage 1	Good	Suppressed	Urban	Married	Primary education (Grade 1-8)	Housewife	No	Unknown	323
Hospital	34	No	No	Health facility	Known positive	Prior to pregnancy	19	EFV-based	DTG-based	Stage 1	Good	Suppressed	Rural	Married	No formal education	Merchant	Yes	Negative	324
Hospital	39	Yes	Yes	Home	Known positive	Prior to pregnancy	27	EFV-based	EFV-based	Stage 1	Good	Suppressed	Rural	Married	No formal education	Housewife	Yes	Negative	325
Hospital	41	Yes	Yes	Health facility	Known positive	Prior to pregnancy	25	EFV-based	DTG-based	Stage 1	Good	Suppressed	Urban	Married	Tertiary education (Above Grade 12)	Employee	Yes	Positive	327
Hospital	36	Yes	No	Home	Known positive	Prior to pregnancy	25	EFV-based	EFV-based	Stage 1	Good	Suppressed	Rural	Married	No formal education	Housewife	Yes	Positive	328
Hospital	24	Yes	No	Health facility	Known positive	Prior to pregnancy	22	EFV-based	EFV-based	Stage 1	Good	Suppressed	Rural	Married	No formal education	Daily labourer	Yes	Positive	329
Hospital	32	Yes	No	Health facility	Known positive	Prior to pregnancy	26	EFV-based	EFV-based	Stage 1	Good	Unsuppressed	Rural	Married	No formal education	Housewife	No	Positive	330
Hospital	39	Yes	Yes	Health facility	Known positive	Prior to pregnancy	25	EFV-based	EFV-based	Stage 1	Good	Suppressed	Rural	Married	No formal education	Housewife	Yes	Positive	331
Hospital	25	Yes	Yes	Health facility	Known positive	Prior to pregnancy	26	DTG-based	DTG-based	Stage 1	Good	Suppressed	Urban	Married	Primary education (Grade 1-8)	Housewife	Yes	Negative	332
Hospital	37	Yes	No	Health facility	Known positive	Prior to pregnancy	12	EFV-based	EFV-based	Stage 1	Good	Suppressed	Urban	Married	No formal education	Merchant	Yes	Positive	333
Hospital	34	Yes	Yes	Health facility	Known positive	Prior to pregnancy	22	EFV-based	DTG-based	Stage 1	Good	Suppressed	Rural	Married	No formal education	Daily labourer	Yes	Positive	334
Hospital	34	Yes	No	Health facility	Known positive	Prior to pregnancy	28	EFV-based	DTG-based	Stage 3	Good	Suppressed	Urban	Married	No formal education	Merchant	Yes	Negative	335
Hospital	37	Yes	Yes	Home	Known positive	Prior to pregnancy	23	EFV-based	EFV-based	Stage 1	Good	Suppressed	Rural	Married	No formal education	Daily labourer	Yes	Negative	336
Hospital	29	Yes	Yes	Health facility	Known positive	Prior to pregnancy	22	EFV-based	DTG-based	Stage 3	Good	Suppressed	Urban	Married	Tertiary education (Above Grade 12)	Employee	Yes	Positive	337
Hospital	35	Yes	Yes	Health facility	Known positive	Prior to pregnancy	27	EFV-based	EFV-based	Stage 1	Good	Suppressed	Rural	Married	No formal education	Housewife	Yes	Positive	339
Hospital	31	No	No	Health facility	Known positive	Prior to pregnancy	16	EFV-based	EFV-based	Stage 1	Good	Suppressed	Rural	Married	No formal education	Housewife	Yes	Positive	340
Hospital	29	Yes	Yes	Health facility	Known positive	Prior to pregnancy	26	EFV-based	EFV-based	Stage 1	Good	Unsuppressed	Urban	Married	No formal education	Merchant	Yes	Positive	341
Hospital	32	Yes	Yes	Health facility	Known positive	Prior to pregnancy	26	EFV-based	EFV-based	Stage 1	Good	Suppressed	Urban	Divorced	Secondary education(Grade 9-12)	Housewife	Yes	Positive	342
Hospital	27	Yes	Yes	Health facility	Known positive	Prior to pregnancy	25	EFV-based	EFV-based	Stage 1	Good	Suppressed	Rural	Married	No formal education	Housewife	Yes	Positive	343
Hospital	33	Yes	No	Health facility	Known positive	Prior to pregnancy	25	EFV-based	EFV-based	Stage 3	Good	Suppressed	Urban	Married	Secondary education(Grade 9-12)	Merchant	Yes	Positive	344
Hospital	32	Yes	No	Health facility	Known positive	Prior to pregnancy	22	EFV-based	DTG-based	Stage 2	Good	Suppressed	Urban	Married	Primary education (Grade 1-8)	Employee	Yes	Unknown	347
Hospital	20	Yes	Yes	Health facility	New	During pregnancy	25	EFV-based	EFV-based	Stage 1	Good	Suppressed	Urban	Divorced	Primary education (Grade 1-8)	Daily labourer	No	Unknown	348
Hospital	37	No	No	Health facility	Known positive	Prior to pregnancy	28	EFV-based	EFV-based	Stage 1	Good	Suppressed	Rural	Married	No formal education	Housewife	Yes	Positive	351
Hospital	29	Yes	No	Health facility	New	During pregnancy	26	EFV-based	EFV-based	Stage 1	Good	Suppressed	Urban	Married	Tertiary education (Above Grade 12)	Employee	No	Unknown	352
Hospital	31	Yes	Yes	Health facility	Known positive	Prior to pregnancy	32	EFV-based	EFV-based	Stage 2	Good	Unsuppressed	Rural	Married	No formal education	Housewife	Yes	Positive	353
Hospital	33	Yes	Yes	Health facility	Known positive	Prior to pregnancy	12	EFV-based	DTG-based	Stage 3	Poor	Unsuppressed	Urban	Married	No formal education	Housewife	Yes	Unknown	355
Hospital	41	Yes	Yes	Home	Known positive	During pregnancy	27	EFV-based	EFV-based	Stage 1	Good	Unsuppressed	Rural	Married	No formal education	Housewife	Yes	Positive	356
Hospital	20	No	No	Health facility	Known positive	Prior to pregnancy	17	DTG-based	DTG-based	Stage 1	Good	Suppressed	Rural	Single	No formal education	Daily labourer	No	Unknown	357
Hospital	30	No	No	Health facility	New	During delivery	16	DTG-based	DTG-based	Stage 1	Good	Unsuppressed	Urban	Married	Secondary education(Grade 9-12)	Housewife	Yes	Positive	358
Hospital	34	No	No	Health facility	New	During delivery	20	DTG-based	DTG-based	Stage 1	Good	Suppressed	Urban	Married	Secondary education(Grade 9-12)	Merchant	Yes	Positive	359
Hospital	37	Yes	Yes	Health facility	Known positive	Prior to pregnancy	23	EFV-based	DTG-based	Stage 1	Good	Suppressed	Rural	Married	Primary education (Grade 1-8)	Merchant	Yes	Positive	360
Health center	21	Yes	Yes	Health facility	Known positive	Prior to pregnancy	17	DTG-based	DTG-based	Stage 1	Good	Suppressed	Urban	Divorced	Primary education (Grade 1-8)	CSW	No	Unknown	361
Health center	35	Yes	Yes	Health facility	Known positive	Prior to pregnancy	19	EFV-based	DTG-based	Stage 1	Poor	Suppressed	Rural	Married	No formal education	Housewife	Yes	Positive	362
Health center	26	Yes	Yes	Health facility	Known positive	Prior to pregnancy	19	EFV-based	DTG-based	Stage 1	Good	Suppressed	Rural	Single	No formal education	CSW	No	Unknown	363
Health center	20	Yes	Yes	Health facility	Known positive	Prior to pregnancy	25	EFV-based	EFV-based	Stage 1	Good	Suppressed	Urban	Married	No formal education	Housewife	Yes	Positive	364
Health center	24	Yes	Yes	Health facility	Known positive	Prior to pregnancy	26	EFV-based	DTG-based	Stage 1	Good	Suppressed	Rural	Married	No formal education	Housewife	Yes	Negative	365
Health center	27	Yes	No	Health facility	New	During pregnancy	24	EFV-based	EFV-based	Stage 1	Good	Suppressed	Urban	Married	Primary education (Grade 1-8)	Employee	Yes	Positive	367
Health center	29	No	No	Health facility	Known positive	Prior to pregnancy	12	EFV-based	EFV-based	Stage 1	Good	Suppressed	Rural	Married	Primary education (Grade 1-8)	Housewife	Yes	Negative	370
Health center	24	Yes	Yes	Health facility	Known positive	Prior to pregnancy	19	EFV-based	DTG-based	Stage 1	Good	Suppressed	Urban	Married	Primary education (Grade 1-8)	Daily labourer	Yes	Negative	371
Health center	26	Yes	Yes	Home	New	During pregnancy	23	EFV-based	EFV-based	Stage 1	Good	Unsuppressed	Urban	Widowed	Primary education (Grade 1-8)	Housewife	Yes	Positive	373
Health center	18	Yes	Yes	Health facility	New	During pregnancy	24	EFV-based	EFV-based	Stage 1	Good	Suppressed	Urban	Divorced	No formal education	Daily labourer	No	Unknown	374
Health center	20	Yes	Yes	Health facility	New	During pregnancy	27	DTG-based	DTG-based	Stage 1	Good	Suppressed	Rural	Married	No formal education	Housewife	Yes	Positive	375
Hospital	19	No	No	Health facility	New	During delivery	22	EFV-based	EFV-based	Stage 1	Fair	Suppressed	Rural	Married	No formal education	Housewife	Yes	Positive	376
Hospital	25	No	No	Health facility	Known positive	Prior to pregnancy	12	EFV-based	DTG-based	Stage 1	Good	Suppressed	Rural	Divorced	Primary education (Grade 1-8)	Merchant	Yes	Positive	377
Hospital	23	No	No	Health facility	Known positive	Prior to pregnancy	12	EFV-based	DTG-based	Stage 1	Good	Suppressed	Rural	Married	No formal education	Housewife	No	Unknown	379
Hospital	27	No	No	Health facility	Known positive	Prior to pregnancy	24	EFV-based	DTG-based	Stage 3	Good	Suppressed	Rural	Married	Primary education (Grade 1-8)	Merchant	Yes	Positive	380
Hospital	30	Yes	Yes	Health facility	Known positive	During pregnancy	20	EFV-based	DTG-based	Stage 1	Good	Suppressed	Rural	Divorced	No formal education	Housewife	No	Unknown	381
Hospital	26	Yes	Yes	Health facility	Known positive	Prior to pregnancy	18	EFV-based	DTG-based	Stage 1	Good	Suppressed	Urban	Married	Primary education (Grade 1-8)	Merchant	Yes	Positive	382
Hospital	23	Yes	Yes	Health facility	Known positive	Prior to pregnancy	25	EFV-based	DTG-based	Stage 3	Good	Suppressed	Urban	Married	Tertiary education (Above Grade 12)	Daily labourer	Yes	Positive	384
Health center	26	Yes	Yes	Home	New	During pregnancy	22	DTG-based	DTG-based	Stage 1	Good	Suppressed	Urban	Married	Primary education (Grade 1-8)	Housewife	No	Unknown	386
Health center	28	Yes	Yes	Health facility	Known positive	Prior to pregnancy	19	EFV-based	DTG-based	Stage 1	Good	Suppressed	Urban	Married	Primary education (Grade 1-8)	Housewife	Yes	Positive	387
Health center	20	Yes	No	Health facility	New	During pregnancy	21	DTG-based	DTG-based	Stage 1	Good	Suppressed	Rural	Married	Primary education (Grade 1-8)	Housewife	Yes	Positive	388
Health center	19	Yes	Yes	Health facility	New	During pregnancy	31	DTG-based	DTG-based	Stage 1	Good	Suppressed	Urban	Married	Secondary education(Grade 9-12)	Housewife	Yes	Positive	391
Health center	26	Yes	Yes	Health facility	Known positive	Prior to pregnancy	25	EFV-based	DTG-based	Stage 1	Good	Suppressed	Urban	Married	No formal education	Housewife	Yes	Negative	392
Health center	20	Yes	Yes	Health facility	New	During delivery	18	DTG-based	DTG-based	Stage 1	Good	Suppressed	Rural	Married	No formal education	Housewife	Yes	Positive	394
Health center	35	Yes	Yes	Health facility	New	During pregnancy	13	EFV-based	EFV-based	Stage 1	Good	Suppressed	Urban	Divorced	Secondary education(Grade 9-12)	Daily labourer	No	Unknown	395
Health center	27	Yes	Yes	Health facility	Known positive	Prior to pregnancy	19	EFV-based	DTG-based	Stage 1	Good	Suppressed	Urban	Married	Primary education (Grade 1-8)	Housewife	Yes	Positive	396
Health center	27	Yes	Yes	Health facility	New	During pregnancy	6	EFV-based	DTG-based	Stage 1	Good	Suppressed	Rural	Widowed	No formal education	Housewife	No	Unknown	397
Health center	25	Yes	Yes	Health facility	Known positive	Prior to pregnancy	12	EFV-based	EFV-based	Stage 1	Good	Suppressed	Urban	Married	Primary education (Grade 1-8)	CSW	Yes	Positive	398
Health center	30	Yes	Yes	Health facility	New	During pregnancy	18	DTG-based	DTG-based	Stage 1	Good	Suppressed	Urban	Married	No formal education	Housewife	Yes	Positive	400
Health center	32	Yes	Yes	Home	New	Breastfeeding	26	DTG-based	DTG-based	Stage 1	Good	Suppressed	Urban	Divorced	Primary education (Grade 1-8)	Housewife	Yes	Negative	401
Health center	20	Yes	Yes	Health facility	Known positive	Prior to pregnancy	27	EFV-based	DTG-based	Stage 1	Good	Suppressed	Urban	Married	No formal education	CSW	Yes	Negative	402
Health center	27	Yes	Yes	Health facility	Known positive	Prior to pregnancy	22	EFV-based	DTG-based	Stage 1	Good	Suppressed	Urban	Married	No formal education	Housewife	Yes	Positive	403
Health center	27	Yes	Yes	Health facility	New	During pregnancy	22	DTG-based	DTG-based	Stage 1	Good	Unsuppressed	Urban	Divorced	Primary education (Grade 1-8)	CSW	No	Unknown	404
Hospital	34	Yes	Yes	Health facility	Known positive	Prior to pregnancy	23	EFV-based	DTG-based	Stage 1	Good	Suppressed	Rural	Married	Primary education (Grade 1-8)	Housewife	Yes	Positive	405
Hospital	26	Yes	Yes	Health facility	Known positive	Prior to pregnancy	21	EFV-based	EFV-based	Stage 1	Good	Suppressed	Rural	Married	Primary education (Grade 1-8)	Housewife	Yes	Positive	407
Hospital	36	Yes	Yes	Health facility	Known positive	Prior to pregnancy	19	EFV-based	EFV-based	Stage 1	Fair	Unsuppressed	Urban	Married	Primary education (Grade 1-8)	Housewife	Yes	Positive	408
Hospital	34	No	No	Health facility	Known positive	Prior to pregnancy	28	EFV-based	DTG-based	Stage 1	Good	Suppressed	Urban	Married	Primary education (Grade 1-8)	Housewife	No	Unknown	409
Hospital	25	Yes	Yes	Health facility	New	During pregnancy	25	EFV-based	EFV-based	Stage 1	Good	Suppressed	Urban	Married	No formal education	Housewife	Yes	Positive	411
Hospital	26	Yes	Yes	Health facility	Known positive	Prior to pregnancy	25	EFV-based	EFV-based	Stage 1	Good	Suppressed	Urban	Married	No formal education	Housewife	Yes	Positive	413
Hospital	32	Yes	Yes	Health facility	Known positive	During pregnancy	24	EFV-based	EFV-based	Stage 1	Good	Suppressed	Rural	Married	Primary education (Grade 1-8)	Daily labourer	Yes	Negative	414
Hospital	30	Yes	Yes	Health facility	Known positive	Prior to pregnancy	18	EFV-based	EFV-based	Stage 1	Good	Unsuppressed	Urban	Married	Primary education (Grade 1-8)	Housewife	Yes	Positive	416
Hospital	26	Yes	Yes	Health facility	Known positive	Prior to pregnancy	25	EFV-based	EFV-based	Stage 1	Good	Suppressed	Urban	Divorced	Primary education (Grade 1-8)	Daily labourer	Yes	Positive	417
Hospital	35	Yes	Yes	Health facility	Known positive	Prior to pregnancy	27	EFV-based	EFV-based	Stage 3	Good	Unsuppressed	Urban	Married	Primary education (Grade 1-8)	Merchant	Yes	Positive	418
Hospital	38	Yes	Yes	Health facility	Known positive	Prior to pregnancy	20	EFV-based	DTG-based	Stage 1	Good	Suppressed	Urban	Divorced	Secondary education(Grade 9-12)	Employee	No	Positive	421
Hospital	28	Yes	Yes	Health facility	New	During pregnancy	26	DTG-based	DTG-based	Stage 1	Good	Unsuppressed	Urban	Married	Primary education (Grade 1-8)	Housewife	Yes	Negative	422
Hospital	28	No	No	Health facility	New	During pregnancy	29	DTG-based	DTG-based	Stage 1	Good	Suppressed	Rural	Married	Primary education (Grade 1-8)	Housewife	No	Negative	423
Hospital	27	Yes	Yes	Health facility	Known positive	Prior to pregnancy	21	EFV-based	EFV-based	Stage 1	Good	Suppressed	Urban	Married	Secondary education(Grade 9-12)	Housewife	Yes	Negative	424
Hospital	30	Yes	Yes	Health facility	Known positive	Prior to pregnancy	26	EFV-based	EFV-based	Stage 3	Good	Suppressed	Urban	Married	Primary education (Grade 1-8)	Merchant	Yes	Positive	425
Hospital	36	No	No	Health facility	Known positive	Prior to pregnancy	18	EFV-based	DTG-based	Stage 1	Good	Unsuppressed	Rural	Married	No formal education	Housewife	Yes	Negative	426
Hospital	25	Yes	Yes	Health facility	New	During pregnancy	24	EFV-based	EFV-based	Stage 3	Good	Suppressed	Rural	Married	Primary education (Grade 1-8)	Housewife	Yes	Positive	428
Hospital	27	No	No	Health facility	Known positive	Prior to pregnancy	25	EFV-based	EFV-based	Stage 1	Good	Suppressed	Urban	Married	Tertiary education (Above Grade 12)	Employee	Yes	Positive	429
Hospital	35	Yes	Yes	Health facility	Known positive	Prior to pregnancy	11	EFV-based	EFV-based	Stage 1	Good	Unsuppressed	Urban	Married	Primary education (Grade 1-8)	Housewife	No	Negative	430
Hospital	21	Yes	Yes	Health facility	Known positive	Prior to pregnancy	17	EFV-based	EFV-based	Stage 1	Good	Unsuppressed	Rural	Married	Primary education (Grade 1-8)	Housewife	Yes	Positive	431
Hospital	33	No	No	Home	Known positive	Prior to pregnancy	19	EFV-based	EFV-based	Stage 1	Good	Unsuppressed	Urban	Divorced	No formal education	Daily labourer	Yes	Negative	432
Hospital	30	Yes	Yes	Health facility	Known positive	Prior to pregnancy	27	EFV-based	DTG-based	Stage 1	Good	Unsuppressed	Urban	Married	Primary education (Grade 1-8)	Housewife	Yes	Positive	433
Hospital	28	Yes	Yes	Health facility	New	During delivery	12	DTG-based	DTG-based	Stage 1	Good	Suppressed	Urban	Married	Secondary education(Grade 9-12)	Daily labourer	Yes	Negative	435
Hospital	34	Yes	Yes	Home	Known positive	Prior to pregnancy	15	EFV-based	EFV-based	Stage 1	Good	Suppressed	Rural	Married	No formal education	Housewife	Yes	Negative	436
Hospital	27	Yes	Yes	Health facility	New	During pregnancy	23	EFV-based	EFV-based	Stage 1	Poor	Unsuppressed	Urban	Married	No formal education	Daily labourer	Yes	Negative	437
Hospital	30	Yes	Yes	Health facility	Known positive	Prior to pregnancy	20	EFV-based	DTG-based	Stage 1	Poor	Suppressed	Urban	Married	Primary education (Grade 1-8)	Housewife	Yes	Positive	438
Hospital	28	Yes	Yes	Health facility	Known positive	Prior to pregnancy	18	EFV-based	DTG-based	Stage 1	Good	Unsuppressed	Rural	Married	No formal education	Housewife	Yes	Positive	439
Hospital	25	Yes	Yes	Health facility	Known positive	Prior to pregnancy	28	EFV-based	DTG-based	Stage 1	Good	Suppressed	Urban	Married	Primary education (Grade 1-8)	Daily labourer	Yes	Positive	440
Hospital	28	Yes	Yes	Health facility	Known positive	Prior to pregnancy	22	EFV-based	DTG-based	Stage 1	Good	Suppressed	Urban	Married	Primary education (Grade 1-8)	Daily labourer	Yes	Positive	441
Hospital	25	Yes	Yes	Health facility	Known positive	Prior to pregnancy	22	EFV-based	EFV-based	Stage 1	Good	Unsuppressed	Urban	Married	No formal education	Housewife	Yes	Positive	442
Hospital	30	Yes	Yes	Health facility	New	During pregnancy	22	EFV-based	EFV-based	Stage 1	Good	Suppressed	Urban	Married	Primary education (Grade 1-8)	Housewife	Yes	Negative	443
Hospital	26	Yes	Yes	Health facility	New	During pregnancy	29	EFV-based	EFV-based	Stage 3	Good	Suppressed	Rural	Married	Secondary education(Grade 9-12)	Student	Yes	Positive	444
Hospital	30	Yes	Yes	Health facility	Known positive	During pregnancy	22	EFV-based	EFV-based	Stage 1	Good	Suppressed	Rural	Married	No formal education	Housewife	Yes	Positive	445
Hospital	30	Yes	Yes	Health facility	New	During pregnancy	26	EFV-based	EFV-based	Stage 1	Poor	Unsuppressed	Urban	Married	No formal education	Housewife	Yes	Positive	446
Hospital	30	Yes	Yes	Health facility	Known positive	Prior to pregnancy	10	EFV-based	DTG-based	Stage 1	Good	Suppressed	Urban	Married	Primary education (Grade 1-8)	Housewife	Yes	Positive	447
Hospital	24	Yes	Yes	Health facility	Known positive	Prior to pregnancy	25	EFV-based	DTG-based	Stage 1	Good	Suppressed	Urban	Married	No formal education	Merchant	Yes	Positive	449
Hospital	30	Yes	Yes	Health facility	Known positive	During pregnancy	19	EFV-based	DTG-based	Stage 1	Good	Suppressed	Rural	Married	No formal education	Housewife	Yes	Positive	450
Hospital	26	No	No	Health facility	Known positive	Prior to pregnancy	25	EFV-based	DTG-based	Stage 1	Poor	Suppressed	Rural	Married	No formal education	Housewife	Yes	Positive	451
Hospital	35	Yes	No	Home	Known positive	Prior to pregnancy	18	EFV-based	DTG-based	Stage 1	Good	Suppressed	Urban	Married	Primary education (Grade 1-8)	Housewife	Yes	Positive	452
Hospital	23	Yes	Yes	Health facility	Known positive	Prior to pregnancy	27	EFV-based	DTG-based	Stage 1	Good	Suppressed	Rural	Married	Primary education (Grade 1-8)	Merchant	Yes	Negative	454
Hospital	43	Yes	Yes	Health facility	Known positive	Prior to pregnancy	16	EFV-based	DTG-based	Stage 1	Good	Suppressed	Urban	Married	Secondary education(Grade 9-12)	Housewife	Yes	Positive	455
Hospital	31	Yes	Yes	Health facility	Known positive	Prior to pregnancy	14	DTG-based	DTG-based	Stage 1	Fair	Suppressed	Urban	Married	Primary education (Grade 1-8)	Employee	Yes	Positive	456
Hospital	26	Yes	Yes	Health facility	New	During pregnancy	20	DTG-based	DTG-based	Stage 3	Good	Suppressed	Urban	Married	Primary education (Grade 1-8)	Housewife	Yes	Negative	457
Hospital	24	Yes	Yes	Health facility	New	During pregnancy	24	DTG-based	DTG-based	Stage 1	Good	Suppressed	Urban	Married	Tertiary education (Above Grade 12)	Merchant	Yes	Positive	458
Hospital	25	Yes	Yes	Health facility	New	During delivery	23	EFV-based	EFV-based	Stage 1	Good	Suppressed	Rural	Married	Primary education (Grade 1-8)	Housewife	Yes	Negative	459
Hospital	25	Yes	Yes	Health facility	Known positive	Prior to pregnancy	16	EFV-based	DTG-based	Stage 1	Good	Suppressed	Urban	Married	No formal education	Housewife	Yes	Positive	462
Hospital	28	No	No	Health facility	Known positive	Prior to pregnancy	17	DTG-based	DTG-based	Stage 1	Poor	Unsuppressed	Urban	Married	Primary education (Grade 1-8)	Housewife	Yes	Negative	464
Hospital	27	No	No	Health facility	New	During delivery	18	EFV-based	EFV-based	Stage 1	Good	Suppressed	Urban	Married	Secondary education(Grade 9-12)	Housewife	No	Positive	465
Hospital	27	Yes	Yes	Health facility	Known positive	Prior to pregnancy	24	EFV-based	EFV-based	Stage 1	Poor	Suppressed	Rural	Married	No formal education	Daily labourer	Yes	Positive	466
Hospital	25	Yes	Yes	Health facility	Known positive	Prior to pregnancy	20	EFV-based	DTG-based	Stage 1	Good	Suppressed	Urban	Married	Primary education (Grade 1-8)	Housewife	Yes	Negative	467
Hospital	31	Yes	Yes	Health facility	Known positive	Prior to pregnancy	25	EFV-based	EFV-based	Stage 1	Good	Suppressed	Urban	Married	Tertiary education (Above Grade 12)	Employee	Yes	Negative	468
Hospital	23	No	No	Health facility	Known positive	Prior to pregnancy	24	EFV-based	EFV-based	Stage 1	Good	Suppressed	Rural	Married	No formal education	Housewife	Yes	Positive	469
Hospital	25	Yes	Yes	Health facility	New	During pregnancy	25	EFV-based	EFV-based	Stage 1	Good	Suppressed	Urban	Married	Primary education (Grade 1-8)	Housewife	Yes	Positive	470
Hospital	21	Yes	Yes	Health facility	New	During pregnancy	10	EFV-based	EFV-based	Stage 1	Good	Suppressed	Urban	Married	No formal education	Housewife	No	Negative	472
Hospital	21	Yes	Yes	Health facility	Known positive	Prior to pregnancy	26	EFV-based	EFV-based	Stage 1	Good	Suppressed	Urban	Married	Primary education (Grade 1-8)	Housewife	Yes	Negative	473
Hospital	23	No	No	Health facility	Known positive	Prior to pregnancy	20	EFV-based	EFV-based	Stage 1	Good	Suppressed	Rural	Married	No formal education	Housewife	Yes	Positive	474
Hospital	25	Yes	Yes	Health facility	Known positive	Prior to pregnancy	25	EFV-based	EFV-based	Stage 1	Good	Suppressed	Rural	Married	No formal education	Housewife	Yes	Positive	475
Hospital	27	Yes	Yes	Health facility	Known positive	Prior to pregnancy	17	EFV-based	EFV-based	Stage 1	Good	Suppressed	Urban	Married	No formal education	Housewife	Yes	Unknown	476
Hospital	40	Yes	Yes	Health facility	Known positive	Prior to pregnancy	23	EFV-based	EFV-based	Stage 1	Good	Suppressed	Urban	Married	Primary education (Grade 1-8)	Daily labourer	Yes	Negative	477
Hospital	27	Yes	Yes	Health facility	Known positive	Prior to pregnancy	24	EFV-based	EFV-based	Stage 1	Good	Suppressed	Urban	Divorced	Primary education (Grade 1-8)	Daily labourer	No	Unknown	478
Hospital	29	Yes	Yes	Health facility	Known positive	Prior to pregnancy	24	EFV-based	EFV-based	Stage 1	Good	Suppressed	Urban	Divorced	No formal education	CSW	No	Unknown	482
Hospital	34	Yes	Yes	Home	Known positive	Prior to pregnancy	21	EFV-based	EFV-based	Stage 1	Good	Unsuppressed	Rural	Married	No formal education	Housewife	Yes	Positive	483
Hospital	18	Yes	Yes	Health facility	New	During pregnancy	21	EFV-based	EFV-based	Stage 1	Good	Suppressed	Urban	Married	Secondary education(Grade 9-12)	Housewife	No	Unknown	484
Hospital	26	Yes	Yes	Health facility	Known positive	During pregnancy	21	EFV-based	EFV-based	Stage 1	Good	Suppressed	Rural	Married	No formal education	Housewife	Yes	Positive	485
Hospital	34	Yes	Yes	Home	Known positive	Prior to pregnancy	20	EFV-based	EFV-based	Stage 1	Good	Suppressed	Rural	Married	No formal education	Housewife	Yes	Positive	486
Hospital	19	Yes	Yes	Home	New	During pregnancy	28	EFV-based	EFV-based	Stage 1	Good	Suppressed	Urban	Married	Primary education (Grade 1-8)	Housewife	No	Negative	487
Hospital	31	Yes	Yes	Health facility	Known positive	Prior to pregnancy	22	EFV-based	EFV-based	Stage 1	Good	Suppressed	Rural	Married	Tertiary education (Above Grade 12)	Employee	Yes	Negative	488
Hospital	31	Yes	Yes	Health facility	New	During pregnancy	24	EFV-based	EFV-based	Stage 1	Good	Suppressed	Urban	Married	No formal education	Housewife	Yes	Positive	489
Hospital	26	Yes	Yes	Health facility	Known positive	Prior to pregnancy	24	EFV-based	EFV-based	Stage 1	Good	Unsuppressed	Urban	Married	Secondary education(Grade 9-12)	Housewife	Yes	Positive	491
Hospital	27	No	No	Home	New	Breastfeeding	22	DTG-based	DTG-based	Stage 1	Poor	Unsuppressed	Urban	Divorced	No formal education	CSW	No	Unknown	492
Hospital	33	No	No	Health facility	Known positive	Prior to pregnancy	22	EFV-based	DTG-based	Stage 1	Poor	Suppressed	Urban	Married	No formal education	Housewife	Yes	Negative	493
Hospital	32	Yes	Yes	Health facility	Known positive	Prior to pregnancy	24	EFV-based	DTG-based	Stage 1	Good	Unsuppressed	Urban	Married	No formal education	Housewife	Yes	Positive	494
Hospital	26	Yes	Yes	Health facility	New	During pregnancy	21	EFV-based	EFV-based	Stage 1	Good	Suppressed	Rural	Married	Primary education (Grade 1-8)	Housewife	Yes	Negative	496
Hospital	23	No	No	Health facility	Known positive	Prior to pregnancy	28	EFV-based	EFV-based	Stage 1	Good	Suppressed	Urban	Married	No formal education	Merchant	Yes	Positive	497
Hospital	26	Yes	Yes	Health facility	Known positive	Prior to pregnancy	25	EFV-based	DTG-based	Stage 1	Poor	Suppressed	Rural	Married	No formal education	Merchant	Yes	Positive	499
Hospital	35	Yes	Yes	Health facility	Known positive	Prior to pregnancy	25	EFV-based	DTG-based	Stage 1	Good	Suppressed	Urban	Married	Tertiary education (Above Grade 12)	Employee	No	Negative	500
Hospital	23	Yes	Yes	Health facility	Known positive	Prior to pregnancy	25	EFV-based	EFV-based	Stage 1	Fair	Suppressed	Urban	Married	No formal education	Housewife	Yes	Negative	502
Hospital	32	No	No	Health facility	Known positive	Prior to pregnancy	19	EFV-based	DTG-based	Stage 1	Good	Suppressed	Urban	Married	Secondary education(Grade 9-12)	Housewife	Yes	Negative	503
Hospital	22	Yes	Yes	Health facility	New	During pregnancy	20	DTG-based	DTG-based	Stage 1	Good	Suppressed	Urban	Married	Primary education (Grade 1-8)	Housewife	Yes	Negative	505
Hospital	33	Yes	Yes	Health facility	Known positive	Prior to pregnancy	25	EFV-based	DTG-based	Stage 1	Good	Suppressed	Urban	Married	No formal education	Housewife	Yes	Positive	506
Hospital	18	Yes	Yes	Health facility	New	During pregnancy	20	EFV-based	EFV-based	Stage 1	Good	Suppressed	Rural	Married	No formal education	Housewife	Yes	Positive	508
Hospital	40	Yes	Yes	Health facility	Known positive	Prior to pregnancy	22	EFV-based	DTG-based	Stage 1	Good	Suppressed	Urban	Married	Primary education (Grade 1-8)	Housewife	Yes	Positive	509
Hospital	23	No	No	Health facility	New	During pregnancy	19	DTG-based	DTG-based	Stage 1	Good	Suppressed	Rural	Married	No formal education	Daily labourer	No	Unknown	510
Hospital	20	Yes	Yes	Health facility	Known positive	Prior to pregnancy	18	EFV-based	EFV-based	Stage 1	Poor	Unsuppressed	Urban	Widowed	Primary education (Grade 1-8)	CSW	Yes	Positive	511
Hospital	28	Yes	Yes	Health facility	Known positive	Prior to pregnancy	20	EFV-based	DTG-based	Stage 1	Poor	Suppressed	Urban	Widowed	Primary education (Grade 1-8)	Daily labourer	No	Negative	512
Hospital	30	Yes	Yes	Health facility	New	During pregnancy	22	DTG-based	DTG-based	Stage 1	Good	Suppressed	Urban	Married	No formal education	Housewife	Yes	Positive	513
Hospital	33	Yes	Yes	Health facility	New	During pregnancy	22	EFV-based	EFV-based	Stage 1	Good	Suppressed	Urban	Divorced	Primary education (Grade 1-8)	Employee	No	Unknown	515
Hospital	32	Yes	Yes	Health facility	Known positive	During pregnancy	24	EFV-based	EFV-based	Stage 1	Good	Suppressed	Rural	Widowed	No formal education	Daily labourer	Yes	Positive	517
Hospital	21	Yes	Yes	Health facility	Known positive	Prior to pregnancy	26	EFV-based	DTG-based	Stage 1	Good	Unsuppressed	Urban	Married	No formal education	Daily labourer	Yes	Negative	518
Hospital	26	Yes	Yes	Health facility	Known positive	Prior to pregnancy	22	DTG-based	DTG-based	Stage 1	Good	Suppressed	Urban	Married	Secondary education(Grade 9-12)	Merchant	Yes	Positive	519
Hospital	30	Yes	Yes	Health facility	Known positive	Prior to pregnancy	18	EFV-based	DTG-based	Stage 1	Good	Suppressed	Urban	Married	No formal education	Housewife	Yes	Positive	520
Hospital	24	Yes	Yes	Health facility	Known positive	Prior to pregnancy	24	EFV-based	DTG-based	Stage 1	Poor	Suppressed	Urban	Married	No formal education	Housewife	Yes	Positive	525
Hospital	25	No	No	Health facility	New	During pregnancy	24	DTG-based	DTG-based	Stage 1	Good	Suppressed	Rural	Married	No formal education	Student	Yes	Negative	526
Hospital	36	Yes	Yes	Health facility	Known positive	Prior to pregnancy	24	EFV-based	DTG-based	Stage 1	Good	Suppressed	Rural	Married	Secondary education(Grade 9-12)	Employee	Yes	Negative	527
Hospital	33	No	No	Health facility	Known positive	Prior to pregnancy	25	EFV-based	DTG-based	Stage 1	Good	Suppressed	Urban	Married	Primary education (Grade 1-8)	Daily labourer	Yes	Negative	528
Hospital	32	No	No	Health facility	Known positive	Prior to pregnancy	27	EFV-based	DTG-based	Stage 1	Good	Suppressed	Urban	Divorced	Tertiary education (Above Grade 12)	Employee	Yes	Negative	529
Hospital	27	Yes	Yes	Health facility	Known positive	Prior to pregnancy	21	EFV-based	DTG-based	Stage 1	Good	Suppressed	Rural	Married	No formal education	Housewife	Yes	Positive	532
Hospital	30	Yes	Yes	Health facility	Known positive	Prior to pregnancy	24	EFV-based	DTG-based	Stage 1	Good	Suppressed	Urban	Widowed	No formal education	Housewife	Yes	Positive	533
Hospital	19	Yes	Yes	Health facility	New	During pregnancy	21	DTG-based	DTG-based	Stage 1	Poor	Suppressed	Rural	Married	Primary education (Grade 1-8)	Housewife	Yes	Unknown	534
Hospital	24	No	No	Health facility	Known positive	Prior to pregnancy	28	EFV-based	DTG-based	Stage 1	Good	Suppressed	Urban	Married	Tertiary education (Above Grade 12)	Employee	Yes	Positive	535
Hospital	26	No	No	Home	New	Breastfeeding	19	DTG-based	DTG-based	Stage 1	Poor	Suppressed	Urban	Married	No formal education	Housewife	Yes	Positive	536
Hospital	25	Yes	Yes	Health facility	Known positive	Prior to pregnancy	25	DTG-based	DTG-based	Stage 1	Poor	Suppressed	Rural	Married	No formal education	Daily labourer	Yes	Positive	537
Hospital	32	Yes	Yes	Health facility	Known positive	Prior to pregnancy	25	EFV-based	DTG-based	Stage 1	Good	Suppressed	Urban	Divorced	No formal education	CSW	Yes	Positive	538
Hospital	20	Yes	Yes	Health facility	Known positive	Prior to pregnancy	26	EFV-based	DTG-based	Stage 1	Poor	Suppressed	Urban	Married	No formal education	CSW	Yes	Negative	539
Hospital	30	No	No	Health facility	Known positive	Prior to pregnancy	9	EFV-based	EFV-based	Stage 1	Good	Suppressed	Urban	Married	No formal education	Housewife	Yes	Positive	545
Hospital	28	Yes	Yes	Health facility	New	During pregnancy	8	EFV-based	EFV-based	Stage 1	Good	Suppressed	Rural	Married	Tertiary education (Above Grade 12)	Employee	No	Unknown	546
Hospital	25	Yes	Yes	Home	New	During pregnancy	21	EFV-based	EFV-based	Stage 1	Poor	Suppressed	Urban	Married	Secondary education(Grade 9-12)	Housewife	Yes	Negative	547
Hospital	32	Yes	Yes	Health facility	Known positive	Prior to pregnancy	17	EFV-based	DTG-based	Stage 1	Good	Suppressed	Urban	Married	Primary education (Grade 1-8)	Employee	Yes	Negative	548
Hospital	19	Yes	Yes	Home	Known positive	Prior to pregnancy	24	EFV-based	EFV-based	Stage 1	Good	Suppressed	Urban	Single	No formal education	Daily labourer	No	Unknown	549
Hospital	30	No	No	Home	New	During delivery	24	EFV-based	EFV-based	Stage 1	Poor	Unsuppressed	Urban	Married	Primary education (Grade 1-8)	Merchant	Yes	Negative	551
Hospital	22	Yes	Yes	Health facility	Known positive	Prior to pregnancy	23	EFV-based	DTG-based	Stage 1	Good	Suppressed	Rural	Married	Primary education (Grade 1-8)	Housewife	Yes	Negative	553
Hospital	31	Yes	Yes	Health facility	New	During pregnancy	24	DTG-based	DTG-based	Stage 1	Good	Unsuppressed	Urban	Married	Tertiary education (Above Grade 12)	Employee	Yes	Negative	554
Hospital	33	Yes	Yes	Health facility	Known positive	Prior to pregnancy	21	EFV-based	EFV-based	Stage 1	Good	Suppressed	Urban	Married	Primary education (Grade 1-8)	Employee	Yes	Positive	556
Hospital	30	Yes	Yes	Home	New	During pregnancy	27	EFV-based	EFV-based	Stage 1	Good	Suppressed	Rural	Married	Primary education (Grade 1-8)	Housewife	Yes	Unknown	559
Hospital	30	No	No	Health facility	Known positive	Prior to pregnancy	20	EFV-based	DTG-based	Stage 1	Good	Unsuppressed	Rural	Married	Primary education (Grade 1-8)	Housewife	Yes	Positive	563
Hospital	24	Yes	Yes	Health facility	Known positive	Prior to pregnancy	13	EFV-based	DTG-based	Stage 1	Good	Suppressed	Rural	Married	Primary education (Grade 1-8)	Housewife	Yes	Positive	564
Hospital	26	Yes	Yes	Health facility	Known positive	Prior to pregnancy	30	EFV-based	EFV-based	Stage 1	Good	Unsuppressed	Urban	Married	Secondary education(Grade 9-12)	CSW	Yes	Positive	565
Hospital	32	Yes	Yes	Health facility	New	During pregnancy	20	DTG-based	DTG-based	Stage 1	Good	Suppressed	Urban	Married	Tertiary education (Above Grade 12)	Employee	Yes	Positive	566
Hospital	22	Yes	Yes	Health facility	New	Breastfeeding	8	EFV-based	EFV-based	Stage 1	Good	Suppressed	Urban	Married	Secondary education(Grade 9-12)	Housewife	Yes	Positive	567
Hospital	26	No	No	Health facility	New	Breastfeeding	19	EFV-based	EFV-based	Stage 1	Good	Suppressed	Rural	Married	Primary education (Grade 1-8)	Merchant	Yes	Positive	569
Hospital	27	Yes	Yes	Health facility	New	During pregnancy	20	DTG-based	DTG-based	Stage 1	Good	Suppressed	Urban	Married	Primary education (Grade 1-8)	Housewife	Yes	Positive	573
Hospital	42	Yes	Yes	Health facility	Known positive	Prior to pregnancy	23	EFV-based	DTG-based	Stage 1	Good	Suppressed	Rural	Married	No formal education	Merchant	Yes	Negative	574
Hospital	25	Yes	Yes	Health facility	Known positive	Prior to pregnancy	22	EFV-based	EFV-based	Stage 1	Good	Suppressed	Urban	Divorced	Tertiary education (Above Grade 12)	Merchant	Yes	Negative	575
Hospital	34	Yes	Yes	Health facility	New	During pregnancy	18	EFV-based	EFV-based	Stage 1	Good	Suppressed	Rural	Married	No formal education	Merchant	Yes	Negative	576
Hospital	33	Yes	Yes	Health facility	New	During pregnancy	24	EFV-based	EFV-based	Stage 1	Good	Suppressed	Urban	Married	Secondary education(Grade 9-12)	Employee	Yes	Positive	577
Hospital	25	Yes	Yes	Health facility	Known positive	Prior to pregnancy	22	EFV-based	EFV-based	Stage 1	Good	Suppressed	Urban	Married	Primary education (Grade 1-8)	Housewife	Yes	Positive	578
Hospital	38	Yes	Yes	Health facility	Known positive	Prior to pregnancy	21	EFV-based	EFV-based	Stage 1	Good	Suppressed	Urban	Married	Primary education (Grade 1-8)	Housewife	Yes	Positive	579
Hospital	27	Yes	Yes	Health facility	Known positive	Prior to pregnancy	27	EFV-based	EFV-based	Stage 1	Good	Suppressed	Rural	Married	Tertiary education (Above Grade 12)	Employee	Yes	Negative	580
Hospital	31	Yes	Yes	Health facility	Known positive	Prior to pregnancy	26	EFV-based	EFV-based	Stage 1	Good	Suppressed	Urban	Married	Secondary education(Grade 9-12)	Housewife	Yes	Positive	581
Hospital	24	Yes	Yes	Health facility	Known positive	Prior to pregnancy	25	EFV-based	EFV-based	Stage 1	Good	Suppressed	Urban	Married	Primary education (Grade 1-8)	Housewife	Yes	Positive	582
Hospital	34	Yes	Yes	Health facility	Known positive	Prior to pregnancy	24	EFV-based	DTG-based	Stage 1	Good	Suppressed	Urban	Married	Primary education (Grade 1-8)	Housewife	Yes	Positive	583
Hospital	32	Yes	Yes	Health facility	Known positive	Prior to pregnancy	21	EFV-based	DTG-based	Stage 1	Good	Suppressed	Urban	Married	Secondary education(Grade 9-12)	Housewife	Yes	Positive	585
Hospital	23	Yes	Yes	Health facility	New	During pregnancy	24	EFV-based	EFV-based	Stage 1	Good	Suppressed	Urban	Married	Tertiary education (Above Grade 12)	Employee	Yes	Positive	586
Hospital	24	Yes	Yes	Health facility	New	Prior to pregnancy	28	EFV-based	EFV-based	Stage 1	Good	Unsuppressed	Urban	Married	Secondary education(Grade 9-12)	Housewife	Yes	Positive	587
Hospital	23	Yes	Yes	Health facility	Known positive	During pregnancy	20	EFV-based	EFV-based	Stage 1	Good	Suppressed	Urban	Married	No formal education	Merchant	Yes	Positive	589
Hospital	31	Yes	Yes	Health facility	Known positive	During pregnancy	22	EFV-based	DTG-based	Stage 1	Good	Suppressed	Urban	Married	Primary education (Grade 1-8)	Employee	Yes	Positive	590
Hospital	32	Yes	Yes	Health facility	New	During pregnancy	31	EFV-based	DTG-based	Stage 1	Good	Suppressed	Urban	Married	Primary education (Grade 1-8)	Housewife	Yes	Positive	592
Hospital	28	Yes	Yes	Health facility	Known positive	Prior to pregnancy	18	EFV-based	EFV-based	Stage 1	Poor	Suppressed	Rural	Married	No formal education	Housewife	Yes	Positive	593
Hospital	30	Yes	Yes	Health facility	Known positive	During pregnancy	18	EFV-based	DTG-based	Stage 1	Good	Suppressed	Urban	Married	Secondary education(Grade 9-12)	Housewife	Yes	Positive	594
Hospital	28	Yes	Yes	Health facility	Known positive	Prior to pregnancy	17	EFV-based	DTG-based	Stage 1	Good	Suppressed	Urban	Married	No formal education	CSW	No	Unknown	595
Hospital	29	Yes	No	Home	Known positive	Prior to pregnancy	18	EFV-based	EFV-based	Stage 1	Good	Suppressed	Urban	Married	No formal education	Housewife	Yes	Positive	596
Hospital	32	Yes	Yes	Health facility	Known positive	Prior to pregnancy	28	EFV-based	EFV-based	Stage 3	Fair	Suppressed	Rural	Married	Primary education (Grade 1-8)	Housewife	Yes	Positive	597
Hospital	35	No	No	Health facility	Known positive	Prior to pregnancy	15	EFV-based	DTG-based	Stage 1	Good	Suppressed	Rural	Married	Secondary education(Grade 9-12)	Housewife	Yes	Positive	598
Hospital	21	Yes	No	Health facility	Known positive	During pregnancy	20	EFV-based	EFV-based	Stage 1	Good	Suppressed	Rural	Widowed	No formal education	Daily labourer	Yes	Positive	604
Hospital	34	Yes	Yes	Health facility	Known positive	During pregnancy	23	EFV-based	EFV-based	Stage 1	Poor	Suppressed	Rural	Married	No formal education	Daily labourer	Yes	Positive	605
Hospital	25	No	No	Health facility	Known positive	During pregnancy	12	EFV-based	EFV-based	Stage 1	Good	Suppressed	Rural	Married	No formal education	Daily labourer	Yes	Positive	606
Hospital	30	Yes	Yes	Health facility	Known positive	During pregnancy	27	EFV-based	EFV-based	Stage 1	Good	Suppressed	Urban	Married	No formal education	Daily labourer	Yes	Positive	607
Hospital	35	Yes	Yes	Home	Known positive	Prior to pregnancy	17	EFV-based	EFV-based	Stage 1	Good	Suppressed	Urban	Married	No formal education	Merchant	No	Unknown	609
Hospital	32	Yes	Yes	Health facility	Known positive	Prior to pregnancy	15	EFV-based	DTG-based	Stage 1	Good	Suppressed	Rural	Married	No formal education	Housewife	Yes	Positive	611
Hospital	25	Yes	Yes	Health facility	New	During pregnancy	23	EFV-based	EFV-based	Stage 1	Good	Suppressed	Rural	Married	No formal education	Housewife	Yes	Positive	612
Hospital	22	Yes	Yes	Health facility	Known positive	Prior to pregnancy	29	EFV-based	EFV-based	Stage 1	Good	Suppressed	Rural	Married	No formal education	Housewife	Yes	Positive	613
Hospital	32	No	No	Health facility	Known positive	Prior to pregnancy	16	EFV-based	DTG-based	Stage 1	Good	Suppressed	Urban	Married	Secondary education(Grade 9-12)	Housewife	Yes	Unknown	614
Hospital	33	Yes	Yes	Health facility	Known positive	Prior to pregnancy	27	EFV-based	EFV-based	Stage 1	Good	Suppressed	Rural	Married	No formal education	Merchant	Yes	Positive	619
Hospital	25	Yes	Yes	Health facility	Known positive	During pregnancy	23	DTG-based	DTG-based	Stage 1	Good	Suppressed	Rural	Married	No formal education	Employee	No	Positive	621
Hospital	28	Yes	Yes	Health facility	Known positive	During pregnancy	27	EFV-based	DTG-based	Stage 1	Good	Suppressed	Rural	Married	No formal education	Housewife	Yes	Positive	622
Hospital	34	Yes	Yes	Health facility	Known positive	Prior to pregnancy	26	EFV-based	EFV-based	Stage 1	Good	Suppressed	Urban	Married	Primary education (Grade 1-8)	Merchant	Yes	Positive	625
Hospital	38	Yes	Yes	Health facility	Known positive	Prior to pregnancy	25	EFV-based	EFV-based	Stage 1	Good	Unsuppressed	Urban	Married	No formal education	Housewife	No	Negative	626
Hospital	33	No	No	Health facility	Known positive	Prior to pregnancy	19	EFV-based	EFV-based	Stage 1	Good	Suppressed	Urban	Divorced	Primary education (Grade 1-8)	Employee	Yes	Positive	627
Hospital	40	Yes	Yes	Health facility	New	During pregnancy	19	EFV-based	EFV-based	Stage 1	Good	Unsuppressed	Urban	Married	No formal education	Housewife	No	Negative	628
Hospital	30	No	No	Home	New	Breastfeeding	15	DTG-based	DTG-based	Stage 1	Good	Suppressed	Urban	Married	Tertiary education (Above Grade 12)	Employee	Yes	Positive	629
Hospital	25	Yes	Yes	Health facility	New	During delivery	16	DTG-based	DTG-based	Stage 1	Good	Suppressed	Urban	Divorced	Primary education (Grade 1-8)	Merchant	Yes	Negative	630
Hospital	33	Yes	Yes	Health facility	New	During pregnancy	12	DTG-based	DTG-based	Stage 1	Good	Suppressed	Urban	Married	No formal education	Housewife	Yes	Positive	631
Hospital	25	Yes	Yes	Health facility	New	During pregnancy	24	EFV-based	EFV-based	Stage 1	Good	Suppressed	Urban	Widowed	No formal education	Housewife	Yes	Negative	632
Hospital	35	Yes	Yes	Health facility	Known positive	Prior to pregnancy	15	EFV-based	EFV-based	Stage 1	Good	Suppressed	Urban	Married	No formal education	Housewife	Yes	Positive	634
Hospital	34	Yes	Yes	Health facility	New	During delivery	26	EFV-based	EFV-based	Stage 1	Good	Suppressed	Urban	Married	Primary education (Grade 1-8)	Daily labourer	Yes	Negative	635
Hospital	29	Yes	Yes	Health facility	Known positive	Prior to pregnancy	21	EFV-based	DTG-based	Stage 1	Good	Suppressed	Urban	Married	Primary education (Grade 1-8)	Housewife	Yes	Negative	637
Hospital	19	Yes	Yes	Health facility	Known positive	Prior to pregnancy	24	EFV-based	DTG-based	Stage 1	Good	Suppressed	Urban	Married	Primary education (Grade 1-8)	CSW	Yes	Positive	638
Hospital	36	Yes	Yes	Health facility	Known positive	Prior to pregnancy	25	EFV-based	DTG-based	Stage 1	Good	Suppressed	Urban	Married	Primary education (Grade 1-8)	Housewife	Yes	Positive	639
Hospital	34	Yes	No	Health facility	Known positive	Prior to pregnancy	24	EFV-based	DTG-based	Stage 1	Good	Unsuppressed	Urban	Married	Primary education (Grade 1-8)	Employee	Yes	Positive	640
Hospital	26	Yes	Yes	Home	Known positive	Prior to pregnancy	21	EFV-based	DTG-based	Stage 1	Good	Suppressed	Urban	Married	Secondary education(Grade 9-12)	Housewife	Yes	Negative	642
Hospital	36	Yes	Yes	Health facility	Known positive	Prior to pregnancy	19	EFV-based	DTG-based	Stage 1	Good	Suppressed	Urban	Married	Tertiary education (Above Grade 12)	Merchant	Yes	Positive	643
Hospital	22	Yes	Yes	Health facility	New	During pregnancy	20	DTG-based	DTG-based	Stage 1	Good	Suppressed	Urban	Married	Primary education (Grade 1-8)	Housewife	Yes	Negative	644
Hospital	28	Yes	Yes	Health facility	Known positive	Prior to pregnancy	22	EFV-based	DTG-based	Stage 1	Good	Suppressed	Urban	Married	Primary education (Grade 1-8)	Housewife	Yes	Positive	645
Hospital	34	Yes	Yes	Health facility	Known positive	Prior to pregnancy	17	EFV-based	EFV-based	Stage 1	Good	Suppressed	Urban	Married	Secondary education(Grade 9-12)	Merchant	Yes	Positive	647
Hospital	26	Yes	Yes	Health facility	Known positive	Prior to pregnancy	27	EFV-based	DTG-based	Stage 1	Good	Suppressed	Urban	Married	Tertiary education (Above Grade 12)	Employee	Yes	Positive	648
Hospital	20	Yes	Yes	Health facility	Known positive	Prior to pregnancy	19	EFV-based	DTG-based	Stage 1	Good	Suppressed	Urban	Married	Primary education (Grade 1-8)	Housewife	Yes	Positive	649
Hospital	24	Yes	Yes	Home	Known positive	Prior to pregnancy	17	DTG-based	DTG-based	Stage 1	Good	Suppressed	Urban	Married	No formal education	Housewife	Yes	Positive	650
Hospital	28	Yes	Yes	Health facility	Known positive	Prior to pregnancy	25	EFV-based	DTG-based	Stage 1	Good	Suppressed	Urban	Married	Secondary education(Grade 9-12)	Housewife	Yes	Negative	651
Hospital	37	Yes	Yes	Health facility	Known positive	Prior to pregnancy	29	EFV-based	EFV-based	Stage 1	Good	Unsuppressed	Rural	Married	No formal education	Housewife	Yes	Negative	652
Hospital	33	Yes	Yes	Health facility	Known positive	Prior to pregnancy	16	EFV-based	DTG-based	Stage 1	Good	Suppressed	Urban	Married	Secondary education(Grade 9-12)	Employee	Yes	Negative	653
Hospital	33	Yes	Yes	Health facility	Known positive	Prior to pregnancy	15	EFV-based	EFV-based	Stage 1	Good	Unsuppressed	Rural	Married	Primary education (Grade 1-8)	Housewife	Yes	Negative	657
Hospital	30	Yes	Yes	Health facility	Known positive	Prior to pregnancy	18	EFV-based	DTG-based	Stage 1	Good	Suppressed	Urban	Married	Primary education (Grade 1-8)	Housewife	Yes	Positive	659
Hospital	34	Yes	No	Health facility	Known positive	Prior to pregnancy	18	EFV-based	EFV-based	Stage 1	Good	Suppressed	Urban	Married	No formal education	Merchant	Yes	Positive	660
Hospital	34	Yes	Yes	Health facility	Known positive	Prior to pregnancy	21	EFV-based	DTG-based	Stage 1	Good	Suppressed	Urban	Married	No formal education	Housewife	Yes	Negative	663
Hospital	26	Yes	Yes	Health facility	New	During pregnancy	26	DTG-based	DTG-based	Stage 1	Good	Suppressed	Rural	Married	No formal education	Daily labourer	Yes	Negative	664
Hospital	31	Yes	Yes	Health facility	Known positive	Prior to pregnancy	20	EFV-based	DTG-based	Stage 1	Good	Suppressed	Urban	Married	Tertiary education (Above Grade 12)	Employee	Yes	Positive	667
Hospital	27	Yes	Yes	Health facility	Known positive	During pregnancy	25	EFV-based	DTG-based	Stage 1	Good	Suppressed	Urban	Married	Primary education (Grade 1-8)	Housewife	Yes	Positive	670
Hospital	24	Yes	Yes	Health facility	New	During pregnancy	6	DTG-based	DTG-based	Stage 1	Good	Suppressed	Urban	Divorced	Primary education (Grade 1-8)	Merchant	No	Unknown	672
Hospital	25	Yes	No	Health facility	New	Breastfeeding	20	EFV-based	EFV-based	Stage 1	Good	Suppressed	Urban	Married	No formal education	Housewife	Yes	Negative	674
Hospital	30	Yes	Yes	Health facility	Known positive	Prior to pregnancy	20	EFV-based	DTG-based	Stage 1	Good	Suppressed	Rural	Married	Primary education (Grade 1-8)	Merchant	No	Unknown	676
Hospital	24	Yes	Yes	Health facility	New	During pregnancy	24	EFV-based	DTG-based	Stage 1	Good	Suppressed	Rural	Married	No formal education	Housewife	Yes	Negative	677
Hospital	26	Yes	Yes	Health facility	Known positive	Prior to pregnancy	25	EFV-based	EFV-based	Stage 1	Good	Unsuppressed	Urban	Married	Primary education (Grade 1-8)	CSW	Yes	Positive	678
Hospital	30	Yes	Yes	Health facility	Known positive	Prior to pregnancy	21	EFV-based	DTG-based	Stage 1	Poor	Suppressed	Urban	Married	Secondary education(Grade 9-12)	Merchant	Yes	Positive	679
Hospital	35	No	No	Health facility	Known positive	Prior to pregnancy	24	EFV-based	DTG-based	Stage 1	Good	Suppressed	Urban	Married	No formal education	Housewife	No	Unknown	681
Hospital	41	Yes	Yes	Health facility	Known positive	Prior to pregnancy	26	EFV-based	DTG-based	Stage 1	Good	Suppressed	Urban	Married	Primary education (Grade 1-8)	Merchant	Yes	Negative	683
Hospital	29	Yes	Yes	Health facility	Known positive	Prior to pregnancy	24	EFV-based	EFV-based	Stage 1	Good	Suppressed	Urban	Divorced	No formal education	CSW	No	Unknown	684
Hospital	30	Yes	No	Health facility	Known positive	Prior to pregnancy	20	EFV-based	EFV-based	Stage 1	Good	Suppressed	Urban	Married	Primary education (Grade 1-8)	Housewife	Yes	Positive	685
Hospital	32	Yes	Yes	Health facility	Known positive	Prior to pregnancy	24	EFV-based	EFV-based	Stage 2	Good	Suppressed	Urban	Married	Secondary education(Grade 9-12)	Housewife	Yes	Negative	686
Hospital	23	Yes	Yes	Health facility	Known positive	Prior to pregnancy	24	EFV-based	EFV-based	Stage 1	Good	Unsuppressed	Urban	Married	Secondary education(Grade 9-12)	Housewife	Yes	Positive	687
Hospital	23	Yes	Yes	Health facility	Known positive	Prior to pregnancy	24	EFV-based	EFV-based	Stage 1	Good	Suppressed	Urban	Married	Primary education (Grade 1-8)	Housewife	Yes	Negative	689
Hospital	35	Yes	Yes	Health facility	New	During pregnancy	24	EFV-based	EFV-based	Stage 3	Good	Suppressed	Urban	Divorced	Secondary education(Grade 9-12)	Employee	Yes	Negative	690
Hospital	30	Yes	Yes	Health facility	New	During pregnancy	25	EFV-based	EFV-based	Stage 1	Good	Unsuppressed	Rural	Married	Tertiary education (Above Grade 12)	Housewife	Yes	Positive	692
Hospital	25	Yes	Yes	Home	Known positive	Prior to pregnancy	24	DTG-based	DTG-based	Stage 1	Good	Suppressed	Rural	Married	No formal education	Daily labourer	Yes	Positive	693
Hospital	25	No	No	Health facility	New	During pregnancy	24	DTG-based	DTG-based	Stage 1	Good	Suppressed	Urban	Married	Primary education (Grade 1-8)	Daily labourer	Yes	Positive	694
Hospital	34	Yes	Yes	Health facility	Known positive	Prior to pregnancy	15	EFV-based	EFV-based	Stage 1	Good	Unsuppressed	Rural	Married	No formal education	Daily labourer	Yes	Positive	696
Hospital	35	Yes	Yes	Home	Known positive	Prior to pregnancy	22	EFV-based	DTG-based	Stage 1	Good	Suppressed	Rural	Married	No formal education	Daily labourer	Yes	Positive	697
Hospital	21	Yes	Yes	Health facility	New	During pregnancy	22	DTG-based	DTG-based	Stage 1	Good	Suppressed	Rural	Married	No formal education	Daily labourer	Yes	Positive	698
Hospital	26	Yes	Yes	Health facility	Known positive	Prior to pregnancy	25	EFV-based	DTG-based	Stage 1	Good	Suppressed	Urban	Married	Primary education (Grade 1-8)	Housewife	Yes	Positive	699
Hospital	24	Yes	Yes	Health facility	New	During pregnancy	22	DTG-based	DTG-based	Stage 1	Good	Unsuppressed	Urban	Married	No formal education	Daily labourer	Yes	Positive	702
Hospital	28	Yes	Yes	Health facility	Known positive	Prior to pregnancy	31	EFV-based	EFV-based	Stage 1	Good	Suppressed	Rural	Married	No formal education	Daily labourer	Yes	Negative	704
Hospital	33	Yes	Yes	Health facility	Known positive	During pregnancy	26	EFV-based	DTG-based	Stage 1	Good	Suppressed	Rural	Widowed	No formal education	Daily labourer	Yes	Positive	705
Hospital	28	Yes	Yes	Health facility	Known positive	Prior to pregnancy	30	EFV-based	DTG-based	Stage 1	Good	Unsuppressed	Rural	Married	No formal education	Daily labourer	Yes	Positive	706
Hospital	20	No	No	Health facility	Known positive	Prior to pregnancy	25	EFV-based	EFV-based	Stage 1	Poor	Suppressed	Rural	Divorced	No formal education	Daily labourer	Yes	Positive	707
Hospital	19	No	No	Health facility	New	During pregnancy	30	EFV-based	EFV-based	Stage 1	Good	Suppressed	Rural	Divorced	No formal education	Daily labourer	Yes	Positive	709
Hospital	30	Yes	Yes	Health facility	Known positive	Prior to pregnancy	26	EFV-based	DTG-based	Stage 1	Good	Suppressed	Urban	Married	Primary education (Grade 1-8)	Housewife	Yes	Positive	712
Hospital	36	No	No	Home	New	Breastfeeding	19	DTG-based	DTG-based	Stage 1	Good	Unsuppressed	Rural	Married	No formal education	Housewife	Yes	Positive	713
Hospital	24	No	No	Health facility	New	During delivery	20	DTG-based	DTG-based	Stage 1	Good	Suppressed	Rural	Married	Tertiary education (Above Grade 12)	Employee	Yes	Negative	714
Hospital	34	Yes	Yes	Health facility	Known positive	Prior to pregnancy	25	EFV-based	DTG-based	Stage 1	Good	Suppressed	Urban	Married	No formal education	Merchant	Yes	Negative	715
Hospital	29	Yes	Yes	Health facility	Known positive	Prior to pregnancy	24	EFV-based	DTG-based	Stage 1	Good	Suppressed	Rural	Married	No formal education	Daily labourer	Yes	Positive	716
Hospital	31	Yes	Yes	Health facility	Known positive	Prior to pregnancy	23	EFV-based	DTG-based	Stage 1	Good	Suppressed	Urban	Married	Primary education (Grade 1-8)	Daily labourer	Yes	Positive	717
Hospital	29	Yes	Yes	Health facility	New	During pregnancy	31	EFV-based	EFV-based	Stage 1	Good	Suppressed	Urban	Married	Secondary education(Grade 9-12)	Housewife	No	Unknown	718
Hospital	29	Yes	Yes	Health facility	New	During pregnancy	22	DTG-based	DTG-based	Stage 1	Fair	Suppressed	Urban	Married	Secondary education(Grade 9-12)	Employee	Yes	Negative	720
Hospital	33	Yes	Yes	Health facility	Known positive	During pregnancy	23	DTG-based	DTG-based	Stage 1	Fair	Suppressed	Rural	Divorced	Primary education (Grade 1-8)	Housewife	Yes	Negative	721
Hospital	18	Yes	Yes	Health facility	New	During pregnancy	23	EFV-based	DTG-based	Stage 1	Good	Suppressed	Rural	Married	Primary education (Grade 1-8)	Daily labourer	Yes	Positive	722
Hospital	25	No	No	Health facility	New	During delivery	21	DTG-based	DTG-based	Stage 1	Good	Suppressed	Rural	Married	No formal education	Daily labourer	Yes	Positive	724
Hospital	24	Yes	Yes	Health facility	New	During pregnancy	27	EFV-based	EFV-based	Stage 1	Good	Suppressed	Rural	Divorced	Primary education (Grade 1-8)	Daily labourer	Yes	Positive	725
Hospital	30	Yes	Yes	Health facility	New	During pregnancy	17	DTG-based	DTG-based	Stage 1	Good	Suppressed	Rural	Married	No formal education	Daily labourer	Yes	Positive	727
Hospital	32	No	No	Health facility	Known positive	Prior to pregnancy	30	EFV-based	DTG-based	Stage 1	Good	Suppressed	Rural	Married	No formal education	Daily labourer	Yes	Positive	729
Hospital	20	Yes	No	Health facility	New	During pregnancy	27	EFV-based	EFV-based	Stage 1	Fair	Suppressed	Urban	Married	No formal education	Daily labourer	Yes	Positive	732
Hospital	29	Yes	No	Health facility	Known positive	Prior to pregnancy	23	EFV-based	DTG-based	Stage 1	Good	Suppressed	Rural	Married	No formal education	Daily labourer	Yes	Negative	733
Hospital	21	Yes	No	Health facility	New	During pregnancy	27	EFV-based	EFV-based	Stage 1	Good	Suppressed	Rural	Married	No formal education	Daily labourer	No	Unknown	735
Hospital	22	Yes	No	Health facility	New	During pregnancy	27	EFV-based	EFV-based	Stage 1	Good	Suppressed	Rural	Married	No formal education	Daily labourer	No	Unknown	737
Hospital	35	No	No	Health facility	Known positive	Prior to pregnancy	22	EFV-based	DTG-based	Stage 1	Good	Suppressed	Rural	Married	No formal education	Daily labourer	Yes	Positive	738
Hospital	29	No	No	Health facility	New	During delivery	25	DTG-based	DTG-based	Stage 1	Good	Suppressed	Urban	Divorced	No formal education	Daily labourer	Yes	Negative	740
Hospital	28	Yes	Yes	Health facility	New	During pregnancy	29	EFV-based	EFV-based	Stage 1	Good	Suppressed	Rural	Married	No formal education	Daily labourer	Yes	Positive	741
Hospital	26	Yes	Yes	Health facility	Known positive	Prior to pregnancy	30	EFV-based	EFV-based	Stage 1	Good	Unsuppressed	Rural	Married	Primary education (Grade 1-8)	Housewife	No	Positive	745
Hospital	25	Yes	Yes	Health facility	Known positive	During pregnancy	25	EFV-based	EFV-based	Stage 1	Good	Suppressed	Urban	Married	No formal education	Housewife	Yes	Positive	746
Hospital	40	Yes	Yes	Health facility	Known positive	Prior to pregnancy	30	EFV-based	DTG-based	Stage 1	Good	Suppressed	Rural	Married	Primary education (Grade 1-8)	Housewife	Yes	Positive	747
Hospital	34	Yes	Yes	Health facility	New	During pregnancy	25	DTG-based	DTG-based	Stage 1	Good	Suppressed	Urban	Married	Primary education (Grade 1-8)	Merchant	Yes	Negative	748
Hospital	21	Yes	Yes	Health facility	New	Breastfeeding	11	EFV-based	EFV-based	Stage 1	Good	Suppressed	Urban	Married	Secondary education(Grade 9-12)	Employee	No	Unknown	749
Hospital	32	Yes	Yes	Health facility	Known positive	Prior to pregnancy	16	EFV-based	DTG-based	Stage 1	Good	Suppressed	Urban	Divorced	No formal education	CSW	No	Unknown	750
Hospital	26	Yes	Yes	Health facility	Known positive	During pregnancy	22	EFV-based	DTG-based	Stage 1	Good	Suppressed	Urban	Divorced	No formal education	CSW	Yes	Positive	751
Hospital	18	Yes	Yes	Health facility	Known positive	Prior to pregnancy	18	EFV-based	DTG-based	Stage 3	Good	Suppressed	Urban	Divorced	Primary education (Grade 1-8)	CSW	Yes	Positive	752
Hospital	19	Yes	Yes	Health facility	New	During pregnancy	18	DTG-based	DTG-based	Stage 1	Good	Suppressed	Urban	Married	No formal education	CSW	Yes	Positive	753
Hospital	25	Yes	Yes	Health facility	New	During pregnancy	25	EFV-based	EFV-based	Stage 1	Poor	Suppressed	Urban	Married	Secondary education(Grade 9-12)	CSW	No	Unknown	754
Hospital	33	Yes	Yes	Health facility	Known positive	Prior to pregnancy	23	EFV-based	EFV-based	Stage 1	Good	Suppressed	Urban	Married	Secondary education(Grade 9-12)	Employee	Yes	Positive	755
Hospital	26	Yes	Yes	Health facility	New	During pregnancy	25	DTG-based	DTG-based	Stage 1	Good	Suppressed	Urban	Divorced	No formal education	Daily labourer	Yes	Negative	756
Health center	24	Yes	Yes	Health facility	New	During pregnancy	23	EFV-based	EFV-based	Stage 1	Good	Suppressed	Urban	Married	Primary education (Grade 1-8)	Housewife	Yes	Positive	758
Health center	27	Yes	Yes	Health facility	Known positive	Prior to pregnancy	22	EFV-based	DTG-based	Stage 1	Good	Suppressed	Urban	Married	Secondary education(Grade 9-12)	Housewife	Yes	Positive	759
Health center	24	Yes	Yes	Health facility	New	During pregnancy	26	DTG-based	DTG-based	Stage 1	Good	Suppressed	Urban	Married	No formal education	CSW	Yes	Positive	760
Health center	26	No	No	Home	Known positive	Prior to pregnancy	10	EFV-based	EFV-based	Stage 1	Fair	Unsuppressed	Urban	Married	Primary education (Grade 1-8)	Housewife	Yes	Positive	761
Health center	26	Yes	Yes	Health facility	Known positive	During pregnancy	29	EFV-based	EFV-based	Stage 1	Good	Suppressed	Urban	Married	Secondary education(Grade 9-12)	CSW	Yes	Positive	762
Health center	28	Yes	Yes	Health facility	Known positive	Prior to pregnancy	28	EFV-based	EFV-based	Stage 1	Good	Suppressed	Urban	Married	No formal education	Housewife	Yes	Negative	764
Health center	25	Yes	Yes	Health facility	New	During pregnancy	22	EFV-based	DTG-based	Stage 1	Good	Suppressed	Urban	Married	Primary education (Grade 1-8)	Housewife	Yes	Positive	765
Health center	35	Yes	Yes	Health facility	Known positive	During pregnancy	28	EFV-based	DTG-based	Stage 1	Good	Suppressed	Urban	Married	Primary education (Grade 1-8)	Employee	Yes	Positive	768
Health center	23	Yes	Yes	Health facility	New	During pregnancy	26	DTG-based	DTG-based	Stage 1	Good	Suppressed	Urban	Divorced	No formal education	Daily labourer	No	Unknown	769
Health center	24	Yes	Yes	Home	New	Prior to pregnancy	26	DTG-based	DTG-based	Stage 1	Good	Suppressed	Urban	Married	Primary education (Grade 1-8)	Housewife	Yes	Positive	772
Health center	35	Yes	Yes	Health facility	New	During pregnancy	29	EFV-based	EFV-based	Stage 1	Good	Suppressed	Rural	Widowed	No formal education	Housewife	Yes	Positive	773
Health center	18	Yes	Yes	Health facility	New	During pregnancy	9	DTG-based	DTG-based	Stage 1	Good	Suppressed	Urban	Married	Primary education (Grade 1-8)	Daily labourer	Yes	Positive	775
Health center	43	Yes	Yes	Health facility	Known positive	Prior to pregnancy	33	EFV-based	EFV-based	Stage 1	Good	Unsuppressed	Urban	Married	Secondary education(Grade 9-12)	Employee	No	Positive	782
Health center	34	Yes	Yes	Health facility	Known positive	Prior to pregnancy	24	EFV-based	EFV-based	Stage 1	Good	Suppressed	Urban	Married	No formal education	Housewife	Yes	Negative	783
Health center	36	Yes	Yes	Health facility	Known positive	Prior to pregnancy	26	EFV-based	EFV-based	Stage 1	Good	Unsuppressed	Urban	Married	No formal education	Housewife	No	Positive	784
Health center	35	Yes	Yes	Health facility	Known positive	Prior to pregnancy	24	EFV-based	EFV-based	Stage 1	Good	Suppressed	Urban	Married	No formal education	Housewife	Yes	Positive	785
Health center	37	Yes	Yes	Health facility	Known positive	Prior to pregnancy	21	EFV-based	EFV-based	Stage 1	Good	Suppressed	Urban	Married	No formal education	Housewife	Yes	Negative	786
Health center	34	Yes	Yes	Health facility	Known positive	Prior to pregnancy	25	EFV-based	EFV-based	Stage 1	Good	Suppressed	Urban	Married	No formal education	Housewife	No	Negative	787
Health center	28	Yes	Yes	Health facility	Known positive	Prior to pregnancy	25	EFV-based	EFV-based	Stage 1	Good	Suppressed	Rural	Widowed	Primary education (Grade 1-8)	Housewife	Yes	Positive	788
Health center	29	Yes	Yes	Health facility	Known positive	Prior to pregnancy	21	EFV-based	EFV-based	Stage 1	Poor	Suppressed	Rural	Married	No formal education	Housewife	Yes	Negative	789
Health center	35	Yes	Yes	Health facility	New	During delivery	7	EFV-based	EFV-based	Stage 1	Good	Suppressed	Rural	Married	No formal education	Housewife	Yes	Positive	790
Health center	30	Yes	No	Health facility	Known positive	Prior to pregnancy	13	EFV-based	EFV-based	Stage 1	Good	Suppressed	Rural	Married	No formal education	Housewife	Yes	Positive	791
Health center	28	Yes	Yes	Health facility	Known positive	Prior to pregnancy	22	EFV-based	EFV-based	Stage 1	Good	Suppressed	Urban	Married	Secondary education(Grade 9-12)	Employee	Yes	Negative	793
Health center	27	Yes	Yes	Health facility	Known positive	During pregnancy	16	EFV-based	EFV-based	Stage 1	Good	Suppressed	Urban	Married	No formal education	Housewife	Yes	Positive	794
Health center	27	Yes	Yes	Health facility	New	During delivery	21	EFV-based	EFV-based	Stage 1	Good	Suppressed	Urban	Married	Primary education (Grade 1-8)	Employee	Yes	Positive	796
Health center	30	Yes	Yes	Health facility	Known positive	Prior to pregnancy	23	EFV-based	EFV-based	Stage 1	Poor	Suppressed	Rural	Married	No formal education	Housewife	Yes	Positive	797
Hospital	33	Yes	No	Health facility	New	During delivery	23	EFV-based	EFV-based	Stage 1	Good	Unsuppressed	Rural	Married	No formal education	Daily labourer	No	Positive	798
Hospital	20	Yes	Yes	Health facility	Known positive	Prior to pregnancy	21	EFV-based	DTG-based	Stage 1	Good	Suppressed	Rural	Married	Primary education (Grade 1-8)	Housewife	Yes	Negative	799
Hospital	28	Yes	Yes	Health facility	Known positive	Prior to pregnancy	22	EFV-based	EFV-based	Stage 1	Good	Suppressed	Urban	Married	Primary education (Grade 1-8)	Housewife	Yes	Positive	800
Hospital	26	Yes	Yes	Health facility	New	During pregnancy	30	EFV-based	EFV-based	Stage 1	Good	Suppressed	Urban	Married	No formal education	Daily labourer	Yes	Negative	801
Hospital	38	Yes	Yes	Health facility	Known positive	Prior to pregnancy	24	EFV-based	EFV-based	Stage 1	Good	Suppressed	Rural	Married	No formal education	Housewife	No	Unknown	802
Hospital	27	Yes	Yes	Health facility	Known positive	Prior to pregnancy	24	EFV-based	EFV-based	Stage 1	Good	Suppressed	Urban	Married	No formal education	Daily labourer	Yes	Negative	803
Hospital	33	Yes	Yes	Health facility	Known positive	Prior to pregnancy	27	EFV-based	EFV-based	Stage 1	Good	Suppressed	Urban	Married	Primary education (Grade 1-8)	Daily labourer	Yes	Positive	804
Hospital	29	Yes	Yes	Health facility	Known positive	Prior to pregnancy	24	EFV-based	EFV-based	Stage 1	Good	Suppressed	Rural	Married	No formal education	Merchant	No	Unknown	805
Hospital	26	Yes	Yes	Health facility	New	During pregnancy	22	EFV-based	EFV-based	Stage 1	Good	Suppressed	Rural	Divorced	No formal education	CSW	Yes	Unknown	806
Hospital	28	Yes	Yes	Health facility	New	During pregnancy	24	DTG-based	DTG-based	Stage 1	Good	Unsuppressed	Urban	Married	No formal education	Merchant	Yes	Positive	808
Hospital	35	Yes	Yes	Health facility	Known positive	Prior to pregnancy	21	EFV-based	DTG-based	Stage 1	Good	Suppressed	Urban	Married	Secondary education(Grade 9-12)	Merchant	Yes	Negative	809
Hospital	21	Yes	Yes	Health facility	New	During pregnancy	21	DTG-based	DTG-based	Stage 1	Good	Suppressed	Urban	Married	Primary education (Grade 1-8)	Merchant	No	Unknown	810
Hospital	21	Yes	No	Health facility	New	During pregnancy	29	EFV-based	EFV-based	Stage 1	Good	Suppressed	Urban	Divorced	Primary education (Grade 1-8)	CSW	No	Unknown	811
Hospital	28	Yes	Yes	Health facility	Known positive	Prior to pregnancy	28	EFV-based	EFV-based	Stage 1	Good	Suppressed	Urban	Divorced	Primary education (Grade 1-8)	Daily labourer	No	Unknown	812
Hospital	31	Yes	Yes	Health facility	New	During pregnancy	25	EFV-based	EFV-based	Stage 1	Good	Suppressed	Urban	Married	No formal education	CSW	Yes	Positive	813
Hospital	22	Yes	No	Health facility	New	During delivery	19	DTG-based	DTG-based	Stage 1	Good	Suppressed	Rural	Married	Tertiary education (Above Grade 12)	Housewife	Yes	Negative	814
Hospital	35	Yes	Yes	Health facility	Known positive	Prior to pregnancy	29	EFV-based	EFV-based	Stage 1	Good	Suppressed	Urban	Married	Primary education (Grade 1-8)	Merchant	Yes	Negative	815
Hospital	20	Yes	Yes	Home	New	Breastfeeding	29	EFV-based	EFV-based	Stage 1	Good	Suppressed	Urban	Married	Primary education (Grade 1-8)	Merchant	Yes	Negative	816
Hospital	26	Yes	Yes	Health facility	Known positive	Prior to pregnancy	22	EFV-based	EFV-based	Stage 1	Good	Suppressed	Urban	Married	Primary education (Grade 1-8)	CSW	No	Unknown	817
Hospital	21	Yes	Yes	Health facility	Known positive	Prior to pregnancy	19	EFV-based	EFV-based	Stage 1	Good	Suppressed	Urban	Married	Tertiary education (Above Grade 12)	Employee	No	Unknown	818
Health center	27	Yes	Yes	Health facility	New	During pregnancy	25	DTG-based	DTG-based	Stage 1	Good	Suppressed	Urban	Married	No formal education	Housewife	Yes	Negative	819
Health center	32	Yes	Yes	Health facility	New	During pregnancy	26	DTG-based	DTG-based	Stage 1	Good	Suppressed	Urban	Married	Primary education (Grade 1-8)	Housewife	Yes	Positive	820
Health center	21	Yes	Yes	Health facility	New	During pregnancy	29	DTG-based	DTG-based	Stage 1	Good	Suppressed	Urban	Married	Primary education (Grade 1-8)	Housewife	Yes	Positive	822
Health center	25	Yes	Yes	Health facility	New	During pregnancy	23	DTG-based	DTG-based	Stage 1	Good	Suppressed	Rural	Divorced	No formal education	Housewife	Yes	Negative	823
Health center	18	Yes	Yes	Health facility	New	During pregnancy	22	DTG-based	DTG-based	Stage 1	Good	Suppressed	Urban	Single	Primary education (Grade 1-8)	CSW	Yes	Positive	824
Health center	25	Yes	Yes	Health facility	New	During pregnancy	19	DTG-based	DTG-based	Stage 1	Good	Unsuppressed	Urban	Divorced	No formal education	CSW	No	Unknown	826
Health center	37	Yes	Yes	Health facility	Known positive	Prior to pregnancy	22	EFV-based	EFV-based	Stage 1	Good	Suppressed	Urban	Married	Primary education (Grade 1-8)	CSW	Yes	Negative	827
Health center	43	Yes	Yes	Health facility	Known positive	Prior to pregnancy	26	EFV-based	DTG-based	Stage 1	Good	Suppressed	Urban	Married	Primary education (Grade 1-8)	Housewife	Yes	Negative	828
Health center	20	Yes	Yes	Health facility	New	During pregnancy	26	EFV-based	EFV-based	Stage 1	Good	Unsuppressed	Urban	Divorced	Primary education (Grade 1-8)	Merchant	Yes	Negative	829
Health center	29	Yes	Yes	Health facility	New	During pregnancy	19	EFV-based	EFV-based	Stage 1	Good	Suppressed	Urban	Divorced	No formal education	Housewife	Yes	Negative	832
Health center	24	Yes	Yes	Health facility	Known positive	Prior to pregnancy	25	DTG-based	DTG-based	Stage 1	Good	Suppressed	Urban	Married	Primary education (Grade 1-8)	Housewife	No	Unknown	833
Health center	35	Yes	Yes	Health facility	New	During pregnancy	28	EFV-based	DTG-based	Stage 1	Good	Suppressed	Urban	Married	Secondary education(Grade 9-12)	Housewife	Yes	Negative	834
Health center	30	Yes	Yes	Health facility	New	During delivery	24	DTG-based	DTG-based	Stage 1	Good	Suppressed	Urban	Married	Primary education (Grade 1-8)	Housewife	Yes	Negative	835
Health center	20	Yes	Yes	Health facility	Known positive	Prior to pregnancy	24	EFV-based	EFV-based	Stage 1	Good	Suppressed	Rural	Married	No formal education	Housewife	Yes	Positive	836
Health center	21	No	No	Health facility	Known positive	Prior to pregnancy	24	EFV-based	DTG-based	Stage 1	Good	Suppressed	Urban	Divorced	Primary education (Grade 1-8)	Housewife	Yes	Negative	837
Health center	20	Yes	Yes	Health facility	New	During pregnancy	21	EFV-based	DTG-based	Stage 1	Good	Suppressed	Urban	Divorced	No formal education	Housewife	No	Unknown	838
Hospital	23	Yes	Yes	Health facility	Known positive	Prior to pregnancy	20	EFV-based	EFV-based	Stage 1	Good	Suppressed	Urban	Married	Secondary education(Grade 9-12)	Housewife	Yes	Positive	839
Hospital	29	Yes	Yes	Home	Known positive	During pregnancy	22	EFV-based	EFV-based	Stage 1	Good	Suppressed	Urban	Married	No formal education	CSW	Yes	Positive	843
Hospital	33	Yes	No	Health facility	Known positive	During pregnancy	25	EFV-based	EFV-based	Stage 1	Good	Suppressed	Urban	Married	Primary education (Grade 1-8)	Housewife	Yes	Positive	846
Hospital	20	Yes	Yes	Health facility	New	During pregnancy	21	DTG-based	DTG-based	Stage 1	Good	Suppressed	Urban	Divorced	Secondary education(Grade 9-12)	Daily labourer	Yes	Unknown	847
Hospital	28	Yes	Yes	Health facility	Known positive	Prior to pregnancy	26	EFV-based	EFV-based	Stage 1	Good	Suppressed	Urban	Single	Secondary education(Grade 9-12)	Housewife	Yes	Negative	848
Hospital	30	Yes	Yes	Health facility	Known positive	Prior to pregnancy	24	EFV-based	DTG-based	Stage 1	Good	Suppressed	Urban	Married	Tertiary education (Above Grade 12)	Housewife	Yes	Negative	849
Hospital	23	Yes	Yes	Health facility	Known positive	Prior to pregnancy	20	EFV-based	DTG-based	Stage 1	Good	Suppressed	Urban	Divorced	No formal education	CSW	Yes	Negative	850
Hospital	32	Yes	Yes	Health facility	Known positive	Prior to pregnancy	22	EFV-based	DTG-based	Stage 1	Good	Suppressed	Urban	Married	No formal education	Daily labourer	Yes	Negative	852
Hospital	34	Yes	Yes	Health facility	Known positive	Prior to pregnancy	25	EFV-based	DTG-based	Stage 1	Good	Suppressed	Rural	Married	Primary education (Grade 1-8)	Merchant	Yes	Negative	853
Hospital	29	Yes	Yes	Health facility	Known positive	During pregnancy	20	EFV-based	EFV-based	Stage 1	Good	Suppressed	Urban	Married	No formal education	Housewife	Yes	Negative	855
Hospital	26	Yes	Yes	Health facility	Known positive	Prior to pregnancy	15	EFV-based	DTG-based	Stage 1	Good	Suppressed	Urban	Married	No formal education	Housewife	Yes	Positive	856
Hospital	18	Yes	Yes	Health facility	New	During pregnancy	21	DTG-based	DTG-based	Stage 1	Good	Suppressed	Urban	Married	Secondary education(Grade 9-12)	Student	Yes	Negative	858
Hospital	24	Yes	Yes	Health facility	Known positive	Prior to pregnancy	21	EFV-based	DTG-based	Stage 1	Good	Suppressed	Urban	Divorced	No formal education	CSW	Yes	Negative	860
Hospital	27	Yes	Yes	Health facility	Known positive	Prior to pregnancy	19	EFV-based	EFV-based	Stage 1	Poor	Unsuppressed	Urban	Married	Primary education (Grade 1-8)	Housewife	No	Positive	862
Hospital	26	Yes	Yes	Health facility	Known positive	Prior to pregnancy	22	EFV-based	EFV-based	Stage 1	Good	Unsuppressed	Urban	Married	Primary education (Grade 1-8)	Housewife	No	Positive	863
Hospital	25	Yes	Yes	Home	Known positive	Prior to pregnancy	22	EFV-based	EFV-based	Stage 1	Good	Suppressed	Urban	Married	Primary education (Grade 1-8)	Housewife	Yes	Positive	864
Hospital	25	Yes	Yes	Home	Known positive	Prior to pregnancy	20	EFV-based	EFV-based	Stage 1	Good	Unsuppressed	Rural	Married	Primary education (Grade 1-8)	Housewife	Yes	Negative	865
Hospital	27	Yes	No	Health facility	Known positive	Prior to pregnancy	20	EFV-based	EFV-based	Stage 1	Good	Suppressed	Urban	Married	Primary education (Grade 1-8)	Housewife	Yes	Negative	866
Hospital	31	Yes	No	Home	Known positive	During pregnancy	14	EFV-based	EFV-based	Stage 1	Good	Suppressed	Rural	Divorced	Primary education (Grade 1-8)	Housewife	Yes	Positive	867
Hospital	30	No	No	Health facility	Known positive	Prior to pregnancy	20	EFV-based	DTG-based	Stage 1	Good	Suppressed	Urban	Married	Secondary education(Grade 9-12)	Merchant	Yes	Positive	868
Health center	35	Yes	Yes	Health facility	Known positive	Prior to pregnancy	19	EFV-based	DTG-based	Stage 1	Good	Suppressed	Urban	Married	Primary education (Grade 1-8)	Daily labourer	Yes	Negative	869
Health center	28	Yes	No	Health facility	Known positive	Prior to pregnancy	17	EFV-based	DTG-based	Stage 1	Good	Suppressed	Urban	Married	Primary education (Grade 1-8)	Housewife	Yes	Positive	870
Health center	28	Yes	Yes	Health facility	New	During pregnancy	8	EFV-based	EFV-based	Stage 1	Good	Suppressed	Urban	Married	Primary education (Grade 1-8)	Housewife	Yes	Negative	872
Health center	23	Yes	Yes	Health facility	Known positive	Prior to pregnancy	21	EFV-based	DTG-based	Stage 1	Good	Suppressed	Urban	Divorced	No formal education	CSW	No	Unknown	873
Health center	28	Yes	Yes	Health facility	Known positive	Prior to pregnancy	16	EFV-based	EFV-based	Stage 1	Good	Suppressed	Urban	Married	Primary education (Grade 1-8)	Housewife	Yes	Positive	875
Health center	29	Yes	Yes	Health facility	Known positive	During pregnancy	18	EFV-based	EFV-based	Stage 1	Good	Suppressed	Urban	Married	No formal education	Housewife	Yes	Positive	877
Health center	21	Yes	Yes	Health facility	New	During pregnancy	7	DTG-based	DTG-based	Stage 1	Good	Suppressed	Urban	Married	Secondary education(Grade 9-12)	Housewife	Yes	Positive	878
Health center	18	Yes	Yes	Health facility	New	During pregnancy	21	DTG-based	DTG-based	Stage 3	Good	Suppressed	Urban	Single	Primary education (Grade 1-8)	Daily labourer	Yes	Positive	881
Health center	25	Yes	Yes	Health facility	New	During delivery	20	EFV-based	EFV-based	Stage 1	Good	Suppressed	Urban	Married	Primary education (Grade 1-8)	Housewife	Yes	Positive	882
Health center	20	Yes	Yes	Health facility	New	During pregnancy	21	EFV-based	DTG-based	Stage 1	Good	Suppressed	Urban	Married	Primary education (Grade 1-8)	Housewife	No	Negative	883
Health center	34	Yes	Yes	Health facility	New	During pregnancy	19	EFV-based	EFV-based	Stage 1	Good	Suppressed	Urban	Divorced	No formal education	Employee	No	Unknown	884
Health center	26	No	No	Health facility	Known positive	During pregnancy	18	EFV-based	DTG-based	Stage 1	Good	Suppressed	Urban	Divorced	No formal education	Housewife	No	Unknown	885
Health center	25	Yes	Yes	Health facility	New	During pregnancy	20	DTG-based	DTG-based	Stage 1	Good	Suppressed	Rural	Married	Primary education (Grade 1-8)	Housewife	Yes	Positive	887
Health center	26	Yes	Yes	Health facility	Known positive	Prior to pregnancy	19	EFV-based	DTG-based	Stage 1	Good	Suppressed	Urban	Married	No formal education	Daily labourer	No	Unknown	889
Health center	30	Yes	Yes	Health facility	Known positive	Prior to pregnancy	20	EFV-based	EFV-based	Stage 1	Good	Suppressed	Urban	Married	No formal education	Housewife	Yes	Negative	890
Health center	33	Yes	Yes	Health facility	Known positive	Prior to pregnancy	21	EFV-based	EFV-based	Stage 1	Good	Suppressed	Urban	Married	Primary education (Grade 1-8)	Housewife	Yes	Positive	892
Health center	32	Yes	Yes	Health facility	New	During pregnancy	26	DTG-based	DTG-based	Stage 1	Good	Suppressed	Urban	Married	No formal education	Housewife	Yes	Negative	894
Health center	30	Yes	Yes	Home	Known positive	During pregnancy	23	EFV-based	DTG-based	Stage 1	Good	Suppressed	Urban	Married	Primary education (Grade 1-8)	Daily labourer	Yes	Negative	897
Health center	20	Yes	Yes	Health facility	New	During pregnancy	22	DTG-based	DTG-based	Stage 1	Good	Suppressed	Urban	Married	Secondary education(Grade 9-12)	Student	Yes	Positive	898
Health center	20	Yes	Yes	Health facility	New	During pregnancy	19	DTG-based	DTG-based	Stage 1	Good	Unsuppressed	Urban	Married	No formal education	Housewife	Yes	Negative	899
Health center	21	No	No	Health facility	New	During delivery	10	EFV-based	EFV-based	Stage 1	Good	Suppressed	Urban	Married	Primary education (Grade 1-8)	Housewife	Yes	Positive	902
Health center	37	Yes	No	Health facility	Known positive	Prior to pregnancy	15	EFV-based	DTG-based	Stage 1	Good	Unsuppressed	Urban	Married	No formal education	CSW	No	Negative	905
Health center	22	Yes	Yes	Health facility	New	During pregnancy	16	DTG-based	DTG-based	Stage 1	Good	Unsuppressed	Urban	Married	Primary education (Grade 1-8)	Housewife	Yes	Negative	906
Health center	22	Yes	Yes	Health facility	Known positive	Prior to pregnancy	23	EFV-based	EFV-based	Stage 1	Good	Suppressed	Rural	Married	No formal education	Housewife	Yes	Negative	907
Health center	19	Yes	Yes	Health facility	Known positive	Prior to pregnancy	19	EFV-based	EFV-based	Stage 1	Good	Suppressed	Urban	Married	Primary education (Grade 1-8)	Merchant	Yes	Positive	909
Health center	22	Yes	No	Health facility	New	During delivery	16	EFV-based	EFV-based	Stage 1	Good	Suppressed	Urban	Married	Primary education (Grade 1-8)	Merchant	Yes	Negative	910
Hospital	19	Yes	Yes	Health facility	New	During pregnancy	11	EFV-based	EFV-based	Stage 3	Good	Suppressed	Rural	Married	No formal education	Housewife	Yes	Negative	911
Hospital	37	Yes	No	Health facility	Known positive	Prior to pregnancy	24	EFV-based	EFV-based	Stage 1	Good	Suppressed	Rural	Married	No formal education	Housewife	Yes	Negative	913
Hospital	35	Yes	Yes	Health facility	Known positive	Prior to pregnancy	22	EFV-based	EFV-based	Stage 1	Good	Suppressed	Rural	Married	No formal education	Housewife	Yes	Negative	914
Hospital	41	Yes	Yes	Health facility	Known positive	Prior to pregnancy	22	EFV-based	DTG-based	Stage 1	Good	Suppressed	Urban	Married	Primary education (Grade 1-8)	Housewife	Yes	Negative	915
Hospital	23	No	No	Health facility	New	During pregnancy	22	DTG-based	DTG-based	Stage 1	Good	Suppressed	Rural	Married	No formal education	Housewife	Yes	Positive	916
Hospital	25	Yes	Yes	Health facility	New	During pregnancy	21	EFV-based	EFV-based	Stage 1	Good	Suppressed	Urban	Married	No formal education	Housewife	Yes	Positive	917
Hospital	30	Yes	Yes	Health facility	Known positive	Prior to pregnancy	18	EFV-based	DTG-based	Stage 1	Good	Unsuppressed	Urban	Married	No formal education	Merchant	Yes	Unknown	918
Hospital	34	Yes	Yes	Health facility	Known positive	Prior to pregnancy	23	EFV-based	DTG-based	Stage 1	Good	Suppressed	Urban	Married	Tertiary education (Above Grade 12)	Employee	Yes	Negative	919
Hospital	25	Yes	Yes	Health facility	New	During pregnancy	19	EFV-based	EFV-based	Stage 1	Good	Suppressed	Urban	Married	Secondary education(Grade 9-12)	Employee	Yes	Negative	920
Hospital	27	Yes	Yes	Health facility	Known positive	Prior to pregnancy	24	EFV-based	EFV-based	Stage 1	Good	Suppressed	Rural	Married	No formal education	Housewife	Yes	Positive	921
Hospital	41	No	No	Health facility	Known positive	Prior to pregnancy	23	EFV-based	EFV-based	Stage 1	Good	Suppressed	Urban	Married	Secondary education(Grade 9-12)	Merchant	Yes	Negative	922
Hospital	20	Yes	Yes	Health facility	New	During delivery	18	EFV-based	EFV-based	Stage 1	Good	Suppressed	Urban	Married	Primary education (Grade 1-8)	Housewife	Yes	Negative	923
Hospital	32	Yes	Yes	Health facility	Known positive	Prior to pregnancy	24	EFV-based	EFV-based	Stage 1	Good	Suppressed	Rural	Divorced	No formal education	Daily labourer	Yes	Positive	924
Hospital	27	Yes	Yes	Health facility	New	Breastfeeding	16	EFV-based	EFV-based	Stage 1	Good	Suppressed	Rural	Married	No formal education	Housewife	Yes	Negative	925
Hospital	22	Yes	Yes	Health facility	New	During pregnancy	19	EFV-based	EFV-based	Stage 1	Good	Suppressed	Rural	Married	Primary education (Grade 1-8)	Housewife	Yes	Negative	926
Hospital	25	Yes	Yes	Health facility	Known positive	Prior to pregnancy	18	EFV-based	EFV-based	Stage 1	Good	Unsuppressed	Urban	Married	Secondary education(Grade 9-12)	Housewife	Yes	Negative	927
Hospital	27	Yes	Yes	Health facility	Known positive	Prior to pregnancy	19	EFV-based	EFV-based	Stage 2	Good	Suppressed	Urban	Married	No formal education	Housewife	Yes	Negative	928
Hospital	20	Yes	Yes	Health facility	New	During pregnancy	18	EFV-based	EFV-based	Stage 1	Good	Suppressed	Rural	Married	No formal education	Housewife	Yes	Positive	929
Hospital	30	No	No	Health facility	New	During pregnancy	22	DTG-based	DTG-based	Stage 1	Good	Suppressed	Urban	Married	Secondary education(Grade 9-12)	Housewife	Yes	Negative	930
Hospital	34	Yes	No	Health facility	Known positive	Prior to pregnancy	22	EFV-based	EFV-based	Stage 1	Good	Suppressed	Urban	Married	Secondary education(Grade 9-12)	Housewife	Yes	Negative	933
Hospital	38	Yes	Yes	Health facility	Known positive	Prior to pregnancy	24	EFV-based	EFV-based	Stage 1	Poor	Suppressed	Urban	Married	Secondary education(Grade 9-12)	Housewife	Yes	Positive	934
Hospital	29	Yes	No	Health facility	Known positive	Prior to pregnancy	20	EFV-based	EFV-based	Stage 1	Good	Suppressed	Urban	Married	Tertiary education (Above Grade 12)	Employee	Yes	Positive	935
Hospital	38	Yes	Yes	Health facility	Known positive	Prior to pregnancy	23	EFV-based	EFV-based	Stage 1	Good	Suppressed	Urban	Married	Secondary education(Grade 9-12)	Housewife	Yes	Negative	936
Hospital	40	Yes	Yes	Health facility	Known positive	Prior to pregnancy	20	EFV-based	EFV-based	Stage 1	Good	Suppressed	Urban	Married	Primary education (Grade 1-8)	Housewife	Yes	Positive	937
Hospital	34	Yes	Yes	Health facility	Known positive	Prior to pregnancy	23	EFV-based	EFV-based	Stage 1	Good	Suppressed	Urban	Married	Secondary education(Grade 9-12)	Housewife	Yes	Positive	938
Hospital	26	Yes	Yes	Health facility	Known positive	Prior to pregnancy	32	EFV-based	EFV-based	Stage 1	Good	Suppressed	Urban	Married	Primary education (Grade 1-8)	Housewife	Yes	Positive	940
Hospital	32	Yes	Yes	Health facility	Known positive	Prior to pregnancy	21	EFV-based	DTG-based	Stage 1	Good	Suppressed	Urban	Married	No formal education	Housewife	Yes	Positive	941
Hospital	38	Yes	Yes	Health facility	Known positive	Prior to pregnancy	24	EFV-based	EFV-based	Stage 1	Good	Suppressed	Urban	Married	Secondary education(Grade 9-12)	Housewife	Yes	Positive	942
Hospital	33	Yes	Yes	Health facility	Known positive	Prior to pregnancy	24	EFV-based	EFV-based	Stage 1	Good	Suppressed	Urban	Married	Primary education (Grade 1-8)	Housewife	Yes	Positive	943
Hospital	24	Yes	Yes	Health facility	Known positive	Prior to pregnancy	23	EFV-based	EFV-based	Stage 1	Good	Suppressed	Urban	Married	Secondary education(Grade 9-12)	Merchant	Yes	Negative	944
Hospital	29	Yes	Yes	Health facility	Known positive	Prior to pregnancy	19	EFV-based	EFV-based	Stage 1	Good	Suppressed	Urban	Married	Secondary education(Grade 9-12)	Employee	Yes	Positive	945
Hospital	29	Yes	Yes	Health facility	Known positive	Prior to pregnancy	21	EFV-based	EFV-based	Stage 1	Good	Suppressed	Rural	Married	No formal education	Housewife	Yes	Negative	946
Hospital	35	Yes	Yes	Health facility	Known positive	Prior to pregnancy	27	EFV-based	EFV-based	Stage 1	Good	Suppressed	Urban	Married	Secondary education(Grade 9-12)	Housewife	Yes	Negative	947
Hospital	36	Yes	No	Health facility	Known positive	Prior to pregnancy	20	EFV-based	DTG-based	Stage 1	Good	Suppressed	Urban	Married	Secondary education(Grade 9-12)	Housewife	Yes	Negative	949
Hospital	31	Yes	Yes	Health facility	New	During pregnancy	20	EFV-based	EFV-based	Stage 1	Good	Suppressed	Urban	Married	Primary education (Grade 1-8)	Housewife	Yes	Negative	950
Hospital	33	Yes	Yes	Health facility	Known positive	Prior to pregnancy	25	EFV-based	DTG-based	Stage 1	Good	Unsuppressed	Rural	Married	Tertiary education (Above Grade 12)	Employee	Yes	Negative	952
Hospital	27	Yes	Yes	Health facility	New	During pregnancy	23	EFV-based	EFV-based	Stage 1	Good	Suppressed	Urban	Married	Tertiary education (Above Grade 12)	Employee	Yes	Positive	953
Hospital	28	Yes	Yes	Health facility	Known positive	Prior to pregnancy	21	EFV-based	EFV-based	Stage 1	Good	Suppressed	Urban	Married	Tertiary education (Above Grade 12)	Employee	Yes	Negative	954
Hospital	32	Yes	Yes	Health facility	Known positive	Prior to pregnancy	25	EFV-based	EFV-based	Stage 1	Good	Suppressed	Urban	Married	Tertiary education (Above Grade 12)	Employee	Yes	Unknown	956
Hospital	25	Yes	Yes	Health facility	New	During pregnancy	25	EFV-based	EFV-based	Stage 1	Good	Suppressed	Urban	Married	Tertiary education (Above Grade 12)	Employee	Yes	Negative	957
Hospital	25	Yes	Yes	Health facility	New	During pregnancy	23	EFV-based	EFV-based	Stage 1	Good	Suppressed	Urban	Married	Primary education (Grade 1-8)	Housewife	Yes	Positive	958
Hospital	37	Yes	Yes	Health facility	New	During pregnancy	24	EFV-based	EFV-based	Stage 1	Good	Suppressed	Urban	Married	Primary education (Grade 1-8)	Housewife	Yes	Negative	959
Hospital	30	Yes	Yes	Health facility	Known positive	Prior to pregnancy	21	EFV-based	DTG-based	Stage 1	Good	Suppressed	Urban	Married	Primary education (Grade 1-8)	Employee	Yes	Positive	960
Hospital	25	No	No	Health facility	Known positive	Prior to pregnancy	19	EFV-based	DTG-based	Stage 1	Good	Suppressed	Urban	Married	Secondary education(Grade 9-12)	Housewife	Yes	Positive	961
Hospital	25	Yes	Yes	Health facility	New	During pregnancy	28	EFV-based	EFV-based	Stage 1	Good	Suppressed	Urban	Married	Secondary education(Grade 9-12)	Housewife	Yes	Positive	962
Hospital	30	Yes	Yes	Health facility	New	Breastfeeding	29	EFV-based	EFV-based	Stage 1	Poor	Unsuppressed	Rural	Married	No formal education	Housewife	No	Negative	963
Hospital	25	Yes	Yes	Health facility	Known positive	Prior to pregnancy	28	EFV-based	EFV-based	Stage 1	Good	Suppressed	Rural	Married	No formal education	Housewife	Yes	Negative	964
Hospital	20	Yes	Yes	Health facility	New	During pregnancy	23	EFV-based	EFV-based	Stage 1	Good	Suppressed	Urban	Married	Secondary education(Grade 9-12)	Employee	Yes	Positive	965
Hospital	20	Yes	Yes	Home	Known positive	Prior to pregnancy	16	EFV-based	EFV-based	Stage 1	Good	Suppressed	Rural	Married	No formal education	Housewife	Yes	Positive	966
Hospital	20	Yes	Yes	Health facility	New	During delivery	15	EFV-based	EFV-based	Stage 1	Good	Suppressed	Rural	Married	No formal education	Housewife	Yes	Positive	967
Hospital	34	Yes	Yes	Health facility	Known positive	Prior to pregnancy	23	EFV-based	EFV-based	Stage 1	Good	Suppressed	Urban	Married	Secondary education(Grade 9-12)	Housewife	Yes	Positive	968
Hospital	35	Yes	Yes	Health facility	Known positive	Prior to pregnancy	21	DTG-based	DTG-based	Stage 1	Good	Suppressed	Urban	Married	Primary education (Grade 1-8)	Merchant	Yes	Positive	970
Hospital	39	Yes	Yes	Health facility	Known positive	Prior to pregnancy	24	DTG-based	DTG-based	Stage 1	Good	Suppressed	Urban	Married	Secondary education(Grade 9-12)	Merchant	Yes	Positive	971
Hospital	41	Yes	Yes	Health facility	Known positive	Prior to pregnancy	22	EFV-based	DTG-based	Stage 1	Good	Suppressed	Rural	Married	No formal education	Housewife	Yes	Positive	973
Hospital	32	Yes	Yes	Health facility	Known positive	Prior to pregnancy	19	EFV-based	DTG-based	Stage 1	Good	Suppressed	Rural	Married	No formal education	Housewife	No	Unknown	974
Hospital	33	Yes	Yes	Health facility	Known positive	Prior to pregnancy	28	EFV-based	EFV-based	Stage 1	Good	Unsuppressed	Urban	Married	Primary education (Grade 1-8)	Housewife	Yes	Positive	975
Hospital	30	Yes	Yes	Health facility	New	During delivery	26	EFV-based	EFV-based	Stage 1	Good	Suppressed	Urban	Married	Secondary education(Grade 9-12)	Employee	Yes	Negative	976
Hospital	34	Yes	Yes	Health facility	New	During delivery	20	EFV-based	EFV-based	Stage 1	Good	Suppressed	Urban	Married	Secondary education(Grade 9-12)	Housewife	Yes	Negative	977
Hospital	28	Yes	No	Health facility	New	During delivery	31	EFV-based	EFV-based	Stage 1	Good	Suppressed	Urban	Married	Tertiary education (Above Grade 12)	Employee	Yes	Positive	978
Hospital	36	Yes	Yes	Health facility	Known positive	Prior to pregnancy	25	EFV-based	EFV-based	Stage 1	Good	Suppressed	Urban	Married	Tertiary education (Above Grade 12)	Employee	Yes	Positive	979
Hospital	32	Yes	Yes	Health facility	New	During delivery	24	EFV-based	EFV-based	Stage 1	Good	Suppressed	Urban	Married	Secondary education(Grade 9-12)	Housewife	Yes	Unknown	980
Hospital	37	Yes	Yes	Health facility	Known positive	Prior to pregnancy	24	EFV-based	EFV-based	Stage 1	Good	Suppressed	Urban	Married	Primary education (Grade 1-8)	Housewife	Yes	Positive	981
Hospital	33	Yes	Yes	Health facility	Known positive	Prior to pregnancy	21	EFV-based	EFV-based	Stage 1	Good	Suppressed	Urban	Married	Primary education (Grade 1-8)	Housewife	No	Unknown	982
Hospital	22	No	No	Health facility	New	During pregnancy	17	DTG-based	DTG-based	Stage 1	Good	Suppressed	Rural	Married	Secondary education(Grade 9-12)	Housewife	Yes	Positive	984
Hospital	25	Yes	Yes	Health facility	New	During pregnancy	20	DTG-based	DTG-based	Stage 1	Good	Suppressed	Urban	Married	Primary education (Grade 1-8)	Housewife	Yes	Positive	985
Hospital	27	Yes	Yes	Health facility	Known positive	Prior to pregnancy	18	EFV-based	DTG-based	Stage 1	Good	Suppressed	Urban	Married	Secondary education(Grade 9-12)	Housewife	Yes	Positive	987
Hospital	40	Yes	Yes	Health facility	New	During pregnancy	28	EFV-based	DTG-based	Stage 1	Fair	Suppressed	Urban	Married	No formal education	Merchant	Yes	Negative	988
Hospital	30	Yes	Yes	Home	Known positive	Prior to pregnancy	28	EFV-based	EFV-based	Stage 1	Poor	Suppressed	Rural	Married	No formal education	Housewife	No	Unknown	990
Hospital	30	Yes	No	Health facility	Known positive	Prior to pregnancy	28	EFV-based	EFV-based	Stage 1	Good	Suppressed	Rural	Married	Primary education (Grade 1-8)	Housewife	Yes	Positive	992
Hospital	24	Yes	Yes	Home	Known positive	Prior to pregnancy	22	EFV-based	DTG-based	Stage 1	Good	Suppressed	Rural	Married	No formal education	Housewife	No	Unknown	993
Hospital	28	Yes	Yes	Health facility	Known positive	During pregnancy	18	EFV-based	EFV-based	Stage 1	Good	Suppressed	Urban	Married	No formal education	CSW	No	Unknown	994
Hospital	25	Yes	Yes	Home	New	Breastfeeding	20	EFV-based	EFV-based	Stage 1	Good	Suppressed	Rural	Married	No formal education	Housewife	Yes	Positive	995
Hospital	21	Yes	Yes	Health facility	Known positive	Prior to pregnancy	31	EFV-based	EFV-based	Stage 1	Good	Suppressed	Urban	Married	No formal education	Housewife	Yes	Positive	997
Hospital	30	Yes	Yes	Health facility	Known positive	Prior to pregnancy	24	EFV-based	EFV-based	Stage 1	Good	Suppressed	Rural	Married	No formal education	Daily labourer	Yes	Positive	1001
Hospital	30	Yes	No	Health facility	Known positive	Prior to pregnancy	30	EFV-based	EFV-based	Stage 1	Good	Unsuppressed	Rural	Married	No formal education	Daily labourer	No	Positive	1003
Hospital	21	Yes	Yes	Health facility	Known positive	Prior to pregnancy	26	EFV-based	EFV-based	Stage 1	Fair	Suppressed	Urban	Married	Primary education (Grade 1-8)	Housewife	Yes	Positive	1005
Hospital	24	Yes	Yes	Health facility	Known positive	Prior to pregnancy	20	EFV-based	DTG-based	Stage 1	Good	Suppressed	Urban	Single	No formal education	Daily labourer	No	Unknown	1006
Hospital	30	Yes	Yes	Health facility	Known positive	Prior to pregnancy	19	EFV-based	EFV-based	Stage 1	Good	Suppressed	Rural	Married	No formal education	Housewife	Yes	Positive	1007
Hospital	29	Yes	Yes	Health facility	New	During pregnancy	19	DTG-based	DTG-based	Stage 1	Good	Unsuppressed	Urban	Married	No formal education	Housewife	Yes	Positive	1008
Hospital	32	Yes	Yes	Health facility	New	During pregnancy	22	DTG-based	DTG-based	Stage 1	Good	Suppressed	Urban	Married	Tertiary education (Above Grade 12)	Employee	Yes	Positive	1010
Hospital	28	Yes	Yes	Home	New	Breastfeeding	24	EFV-based	EFV-based	Stage 1	Good	Suppressed	Urban	Married	Primary education (Grade 1-8)	Merchant	Yes	Positive	1011
Hospital	26	Yes	Yes	Health facility	Known positive	Prior to pregnancy	25	EFV-based	DTG-based	Stage 1	Good	Suppressed	Rural	Married	Secondary education(Grade 9-12)	Student	Yes	Negative	1013
Hospital	26	Yes	Yes	Health facility	Known positive	Prior to pregnancy	28	EFV-based	EFV-based	Stage 1	Good	Suppressed	Urban	Married	Secondary education(Grade 9-12)	Housewife	Yes	Positive	1014
Hospital	31	Yes	Yes	Health facility	Known positive	Prior to pregnancy	21	DTG-based	DTG-based	Stage 1	Good	Suppressed	Rural	Married	Primary education (Grade 1-8)	Housewife	Yes	Negative	1015
Hospital	26	No	No	Health facility	Known positive	Prior to pregnancy	16	EFV-based	EFV-based	Stage 1	Good	Suppressed	Urban	Married	Primary education (Grade 1-8)	Merchant	Yes	Positive	1016
Hospital	32	Yes	Yes	Health facility	Known positive	Prior to pregnancy	28	EFV-based	EFV-based	Stage 1	Good	Suppressed	Urban	Married	Secondary education(Grade 9-12)	Housewife	Yes	Negative	1017
Hospital	37	Yes	Yes	Health facility	Known positive	Prior to pregnancy	20	EFV-based	DTG-based	Stage 1	Good	Unsuppressed	Rural	Married	No formal education	Housewife	Yes	Positive	1018
Hospital	27	Yes	Yes	Health facility	New	During pregnancy	26	DTG-based	DTG-based	Stage 1	Poor	Suppressed	Urban	Married	Primary education (Grade 1-8)	Merchant	Yes	Positive	1019
Hospital	19	Yes	Yes	Health facility	Known positive	Prior to pregnancy	17	DTG-based	DTG-based	Stage 1	Good	Unsuppressed	Rural	Single	Primary education (Grade 1-8)	CSW	No	Unknown	1020
Hospital	30	Yes	Yes	Health facility	New	During pregnancy	17	EFV-based	EFV-based	Stage 1	Fair	Suppressed	Rural	Divorced	No formal education	Housewife	No	Unknown	1021
Hospital	26	Yes	Yes	Health facility	Known positive	Prior to pregnancy	21	EFV-based	EFV-based	Stage 1	Good	Suppressed	Urban	Married	Secondary education(Grade 9-12)	Merchant	Yes	Positive	1022
Hospital	22	Yes	Yes	Health facility	New	During pregnancy	25	DTG-based	DTG-based	Stage 1	Good	Unsuppressed	Rural	Married	Primary education (Grade 1-8)	Housewife	Yes	Positive	1023
Hospital	30	Yes	Yes	Health facility	Known positive	Prior to pregnancy	23	EFV-based	DTG-based	Stage 1	Good	Suppressed	Urban	Married	Primary education (Grade 1-8)	Merchant	Yes	Positive	1026
Hospital	26	No	No	Health facility	New	During delivery	19	DTG-based	DTG-based	Stage 1	Good	Suppressed	Rural	Single	No formal education	Housewife	Yes	Unknown	1027
Hospital	29	No	No	Health facility	Known positive	Prior to pregnancy	25	EFV-based	EFV-based	Stage 1	Good	Suppressed	Urban	Married	Primary education (Grade 1-8)	Employee	Yes	Positive	1028
Hospital	26	Yes	Yes	Health facility	Known positive	Prior to pregnancy	24	EFV-based	EFV-based	Stage 1	Good	Suppressed	Urban	Divorced	No formal education	Daily labourer	Yes	Unknown	1029
Hospital	36	No	No	Health facility	Known positive	Prior to pregnancy	20	EFV-based	DTG-based	Stage 1	Good	Suppressed	Rural	Married	No formal education	Housewife	Yes	Positive	1030
Hospital	33	Yes	Yes	Health facility	Known positive	Prior to pregnancy	24	EFV-based	DTG-based	Stage 1	Good	Suppressed	Urban	Married	Primary education (Grade 1-8)	Merchant	Yes	Positive	1031
Hospital	20	Yes	Yes	Health facility	Known positive	Prior to pregnancy	23	EFV-based	DTG-based	Stage 1	Good	Suppressed	Rural	Single	Secondary education(Grade 9-12)	Student	No	Unknown	1032
Hospital	31	Yes	Yes	Health facility	Known positive	Prior to pregnancy	20	EFV-based	DTG-based	Stage 1	Good	Suppressed	Urban	Married	Secondary education(Grade 9-12)	Housewife	Yes	Negative	1033
Health center	32	Yes	Yes	Health facility	Known positive	Prior to pregnancy	25	EFV-based	DTG-based	Stage 1	Good	Suppressed	Urban	Married	No formal education	Merchant	Yes	Positive	1034
Health center	27	Yes	Yes	Health facility	Known positive	During pregnancy	24	EFV-based	DTG-based	Stage 1	Good	Suppressed	Urban	Married	No formal education	Housewife	Yes	Positive	1035
Health center	28	Yes	Yes	Health facility	Known positive	Prior to pregnancy	23	EFV-based	DTG-based	Stage 1	Good	Suppressed	Urban	Married	Primary education (Grade 1-8)	Housewife	Yes	Positive	1036
Health center	23	Yes	Yes	Health facility	Known positive	Prior to pregnancy	18	DTG-based	DTG-based	Stage 1	Good	Suppressed	Urban	Married	Secondary education(Grade 9-12)	Daily labourer	No	Unknown	1038
Health center	26	Yes	Yes	Health facility	Known positive	Prior to pregnancy	23	DTG-based	DTG-based	Stage 1	Good	Suppressed	Urban	Married	Primary education (Grade 1-8)	Housewife	Yes	Negative	1039
Hospital	36	Yes	Yes	Health facility	Known positive	Prior to pregnancy	24	EFV-based	DTG-based	Stage 1	Good	Suppressed	Urban	Married	No formal education	Merchant	Yes	Unknown	1040
Hospital	29	Yes	Yes	Health facility	Known positive	Prior to pregnancy	15	EFV-based	EFV-based	Stage 1	Good	Suppressed	Urban	Married	No formal education	Housewife	Yes	Positive	1042
Hospital	29	Yes	Yes	Health facility	Known positive	Prior to pregnancy	14	EFV-based	EFV-based	Stage 1	Poor	Unsuppressed	Urban	Married	No formal education	Housewife	Yes	Positive	1045
Hospital	35	Yes	Yes	Health facility	Known positive	Prior to pregnancy	27	EFV-based	EFV-based	Stage 1	Good	Suppressed	Urban	Married	Primary education (Grade 1-8)	Housewife	Yes	Negative	1046
Health center	31	Yes	Yes	Health facility	Known positive	Prior to pregnancy	19	EFV-based	EFV-based	Stage 1	Good	Unsuppressed	Rural	Married	No formal education	Daily labourer	Yes	Positive	1047
Health center	27	Yes	Yes	Health facility	Known positive	Prior to pregnancy	25	EFV-based	DTG-based	Stage 1	Good	Unsuppressed	Urban	Married	Primary education (Grade 1-8)	Housewife	Yes	Positive	1048
Hospital	32	Yes	Yes	Health facility	Known positive	Prior to pregnancy	25	EFV-based	EFV-based	Stage 1	Good	Suppressed	Urban	Married	No formal education	Housewife	Yes	Positive	1049
Hospital	29	Yes	Yes	Health facility	New	During delivery	23	EFV-based	EFV-based	Stage 1	Good	Suppressed	Urban	Married	Tertiary education (Above Grade 12)	Housewife	Yes	Negative	1050
Hospital	34	Yes	Yes	Health facility	Known positive	Prior to pregnancy	25	EFV-based	DTG-based	Stage 1	Good	Suppressed	Urban	Married	Secondary education(Grade 9-12)	Housewife	Yes	Positive	1051
Hospital	25	No	No	Health facility	Known positive	Prior to pregnancy	23	EFV-based	DTG-based	Stage 1	Good	Suppressed	Rural	Single	Primary education (Grade 1-8)	Housewife	Yes	Unknown	1052
Hospital	26	Yes	Yes	Home	Known positive	Prior to pregnancy	25	EFV-based	DTG-based	Stage 1	Good	Suppressed	Urban	Married	Primary education (Grade 1-8)	Housewife	Yes	Positive	1053
Health center	25	Yes	Yes	Health facility	Known positive	Prior to pregnancy	20	EFV-based	DTG-based	Stage 1	Good	Suppressed	Urban	Married	Primary education (Grade 1-8)	Housewife	Yes	Negative	1054
Health center	36	Yes	Yes	Home	Known positive	Prior to pregnancy	26	EFV-based	DTG-based	Stage 1	Good	Suppressed	Rural	Married	Primary education (Grade 1-8)	Housewife	Yes	Negative	1055
Health center	32	Yes	Yes	Health facility	Known positive	Prior to pregnancy	24	EFV-based	DTG-based	Stage 1	Good	Suppressed	Urban	Married	No formal education	Housewife	No	Unknown	1057
Hospital	33	Yes	Yes	Health facility	Known positive	Prior to pregnancy	21	EFV-based	EFV-based	Stage 1	Good	Suppressed	Urban	Married	No formal education	Merchant	No	Unknown	1058
Hospital	26	Yes	Yes	Health facility	Known positive	Prior to pregnancy	26	EFV-based	EFV-based	Stage 1	Good	Suppressed	Rural	Single	Secondary education(Grade 9-12)	Housewife	Yes	Positive	1060
Hospital	27	No	No	Health facility	New	During delivery	19	EFV-based	EFV-based	Stage 1	Good	Unsuppressed	Urban	Married	Tertiary education (Above Grade 12)	Employee	Yes	Negative	1062
Hospital	29	Yes	No	Health facility	Known positive	Prior to pregnancy	25	EFV-based	EFV-based	Stage 1	Good	Suppressed	Urban	Married	Primary education (Grade 1-8)	Housewife	Yes	Positive	1063
Hospital	28	Yes	Yes	Health facility	Known positive	Prior to pregnancy	19	EFV-based	DTG-based	Stage 1	Good	Suppressed	Rural	Divorced	Primary education (Grade 1-8)	Housewife	Yes	Positive	1064
Hospital	34	Yes	Yes	Home	Known positive	Prior to pregnancy	14	EFV-based	DTG-based	Stage 2	Poor	Unsuppressed	Urban	Single	Primary education (Grade 1-8)	Housewife	No	Unknown	1065
Hospital	37	Yes	Yes	Health facility	Known positive	Prior to pregnancy	18	EFV-based	DTG-based	Stage 1	Good	Suppressed	Urban	Married	Primary education (Grade 1-8)	Housewife	Yes	Positive	1066
Hospital	29	Yes	Yes	Home	Known positive	Prior to pregnancy	24	EFV-based	DTG-based	Stage 1	Good	Suppressed	Urban	Married	No formal education	Merchant	Yes	Positive	1067
Health center	27	Yes	Yes	Health facility	Known positive	During pregnancy	17	EFV-based	EFV-based	Stage 1	Good	Unsuppressed	Rural	Married	No formal education	Housewife	No	Unknown	1068
Health center	27	Yes	Yes	Health facility	Known positive	Prior to pregnancy	26	EFV-based	EFV-based	Stage 1	Good	Suppressed	Urban	Married	No formal education	Daily labourer	Yes	Positive	1069
Health center	19	Yes	Yes	Health facility	New	During pregnancy	12	EFV-based	EFV-based	Stage 1	Good	Suppressed	Urban	Married	Primary education (Grade 1-8)	Housewife	Yes	Positive	1070
Health center	34	Yes	Yes	Health facility	Known positive	Prior to pregnancy	25	EFV-based	DTG-based	Stage 1	Good	Suppressed	Rural	Married	No formal education	Housewife	Yes	Negative	1071
Health center	26	Yes	Yes	Health facility	New	During pregnancy	22	EFV-based	EFV-based	Stage 1	Good	Suppressed	Urban	Divorced	Primary education (Grade 1-8)	Daily labourer	Yes	Positive	1073
Health center	28	Yes	Yes	Health facility	Known positive	Prior to pregnancy	25	DTG-based	DTG-based	Stage 1	Good	Suppressed	Urban	Divorced	Primary education (Grade 1-8)	Daily labourer	Yes	Positive	1074
Health center	30	Yes	Yes	Health facility	Known positive	Prior to pregnancy	26	EFV-based	DTG-based	Stage 1	Good	Suppressed	Urban	Married	No formal education	Housewife	Yes	Positive	1075
Health center	35	Yes	Yes	Health facility	Known positive	Prior to pregnancy	25	EFV-based	DTG-based	Stage 1	Good	Suppressed	Urban	Married	No formal education	Merchant	Yes	Negative	1076
Health center	27	Yes	Yes	Health facility	Known positive	Prior to pregnancy	23	EFV-based	EFV-based	Stage 1	Good	Suppressed	Urban	Married	No formal education	Merchant	Yes	Positive	1077
Health center	30	Yes	Yes	Health facility	Known positive	During pregnancy	24	EFV-based	EFV-based	Stage 1	Good	Suppressed	Urban	Divorced	Primary education (Grade 1-8)	Daily labourer	No	Unknown	1080
Health center	32	Yes	Yes	Health facility	Known positive	Prior to pregnancy	24	EFV-based	DTG-based	Stage 1	Good	Suppressed	Urban	Married	No formal education	Housewife	Yes	Positive	1082
Health center	20	Yes	Yes	Health facility	New	During pregnancy	16	DTG-based	DTG-based	Stage 1	Good	Suppressed	Urban	Divorced	No formal education	Daily labourer	No	Unknown	1083
Health center	36	Yes	Yes	Health facility	Known positive	Prior to pregnancy	24	EFV-based	DTG-based	Stage 1	Good	Suppressed	Rural	Married	Primary education (Grade 1-8)	Housewife	Yes	Positive	1084
Health center	31	Yes	Yes	Health facility	Known positive	Prior to pregnancy	22	EFV-based	EFV-based	Stage 1	Good	Suppressed	Rural	Married	Primary education (Grade 1-8)	Housewife	Yes	Positive	1085
Health center	18	Yes	Yes	Health facility	New	During pregnancy	23	DTG-based	DTG-based	Stage 1	Good	Suppressed	Urban	Divorced	Primary education (Grade 1-8)	Merchant	No	Unknown	1086
Health center	23	Yes	Yes	Health facility	Known positive	During pregnancy	20	EFV-based	EFV-based	Stage 1	Good	Suppressed	Urban	Married	Primary education (Grade 1-8)	Merchant	Yes	Positive	1087
Health center	17	Yes	Yes	Health facility	New	During pregnancy	22	DTG-based	DTG-based	Stage 1	Good	Unsuppressed	Urban	Married	Primary education (Grade 1-8)	Housewife	No	Unknown	1088
Health center	24	Yes	Yes	Health facility	New	During pregnancy	19	DTG-based	DTG-based	Stage 1	Good	Unsuppressed	Urban	Married	No formal education	Housewife	Yes	Positive	1090
Health center	25	No	No	Health facility	Known positive	Prior to pregnancy	24	EFV-based	DTG-based	Stage 1	Good	Suppressed	Urban	Married	Tertiary education (Above Grade 12)	Employee	Yes	Positive	1091
Health center	20	No	No	Health facility	Known positive	Prior to pregnancy	19	EFV-based	DTG-based	Stage 1	Good	Suppressed	Urban	Divorced	No formal education	Housewife	No	Unknown	1094
Health center	27	Yes	Yes	Health facility	Known positive	Prior to pregnancy	21	EFV-based	EFV-based	Stage 1	Good	Suppressed	Urban	Married	No formal education	Merchant	Yes	Negative	1095
Hospital	26	Yes	Yes	Health facility	New	During delivery	18	DTG-based	DTG-based	Stage 1	Good	Suppressed	Rural	Married	No formal education	Housewife	No	Unknown	1097
Hospital	34	Yes	Yes	Health facility	Known positive	Prior to pregnancy	26	EFV-based	DTG-based	Stage 1	Good	Suppressed	Urban	Married	Secondary education(Grade 9-12)	Housewife	No	Unknown	1098
Hospital	34	No	No	Health facility	Known positive	Prior to pregnancy	23	EFV-based	EFV-based	Stage 1	Good	Suppressed	Rural	Married	No formal education	Housewife	Yes	Positive	1099
Hospital	33	Yes	Yes	Health facility	Known positive	Prior to pregnancy	21	EFV-based	EFV-based	Stage 3	Good	Unsuppressed	Urban	Married	Secondary education(Grade 9-12)	Merchant	Yes	Negative	1101
Hospital	31	Yes	Yes	Health facility	New	During pregnancy	24	DTG-based	DTG-based	Stage 1	Good	Suppressed	Urban	Married	Secondary education(Grade 9-12)	Merchant	Yes	Unknown	1102
Hospital	39	Yes	No	Health facility	Known positive	Prior to pregnancy	27	EFV-based	DTG-based	Stage 1	Good	Suppressed	Rural	Married	Primary education (Grade 1-8)	Housewife	Yes	Negative	1103
Hospital	27	Yes	Yes	Health facility	Known positive	Prior to pregnancy	24	EFV-based	DTG-based	Stage 1	Good	Suppressed	Urban	Married	Primary education (Grade 1-8)	Housewife	Yes	Positive	1104
Hospital	23	Yes	Yes	Health facility	Known positive	Prior to pregnancy	23	EFV-based	DTG-based	Stage 1	Good	Suppressed	Urban	Married	Primary education (Grade 1-8)	Merchant	Yes	Positive	1106
Health center	24	Yes	Yes	Health facility	Known positive	Prior to pregnancy	24	EFV-based	DTG-based	Stage 1	Good	Suppressed	Urban	Married	Secondary education(Grade 9-12)	Housewife	Yes	Negative	1109
Health center	30	Yes	Yes	Health facility	Known positive	Prior to pregnancy	26	EFV-based	DTG-based	Stage 1	Good	Suppressed	Urban	Married	Primary education (Grade 1-8)	Housewife	Yes	Positive	1110
Health center	37	Yes	Yes	Health facility	Known positive	Prior to pregnancy	32	EFV-based	DTG-based	Stage 1	Poor	Unsuppressed	Urban	Married	No formal education	Housewife	Yes	Positive	1111
Health center	36	Yes	Yes	Health facility	Known positive	Prior to pregnancy	30	EFV-based	DTG-based	Stage 1	Good	Unsuppressed	Urban	Married	Primary education (Grade 1-8)	Housewife	Yes	Negative	1112
Hospital	27	Yes	Yes	Health facility	Known positive	Prior to pregnancy	20	EFV-based	EFV-based	Stage 1	Good	Suppressed	Urban	Single	Secondary education(Grade 9-12)	Student	No	Unknown	1113
Hospital	25	Yes	Yes	Health facility	New	During pregnancy	24	DTG-based	DTG-based	Stage 1	Good	Suppressed	Urban	Married	No formal education	Merchant	Yes	Negative	1114
Hospital	26	Yes	Yes	Health facility	Known positive	Prior to pregnancy	22	EFV-based	DTG-based	Stage 1	Good	Suppressed	Urban	Married	Primary education (Grade 1-8)	Housewife	Yes	Negative	1115
Hospital	39	Yes	Yes	Health facility	Known positive	Prior to pregnancy	13	EFV-based	DTG-based	Stage 1	Good	Suppressed	Urban	Married	Secondary education(Grade 9-12)	Merchant	Yes	Negative	1116
Hospital	33	Yes	Yes	Health facility	Known positive	Prior to pregnancy	27	EFV-based	EFV-based	Stage 1	Good	Suppressed	Urban	Married	Tertiary education (Above Grade 12)	Merchant	Yes	Negative	1117
Health center	26	Yes	Yes	Health facility	Known positive	Prior to pregnancy	17	DTG-based	DTG-based	Stage 1	Good	Suppressed	Urban	Divorced	No formal education	CSW	No	Negative	1118
Health center	33	Yes	Yes	Health facility	Known positive	Prior to pregnancy	23	EFV-based	DTG-based	Stage 1	Good	Suppressed	Urban	Married	Primary education (Grade 1-8)	Housewife	Yes	Positive	1120
Hospital	37	Yes	Yes	Health facility	Known positive	Prior to pregnancy	25	EFV-based	EFV-based	Stage 1	Good	Suppressed	Urban	Divorced	No formal education	Housewife	Yes	Positive	1121
Hospital	38	No	No	Home	Known positive	Prior to pregnancy	25	EFV-based	DTG-based	Stage 1	Good	Suppressed	Urban	Married	Primary education (Grade 1-8)	Merchant	Yes	Negative	1122
Hospital	33	Yes	Yes	Home	Known positive	Prior to pregnancy	12	EFV-based	DTG-based	Stage 1	Good	Suppressed	Urban	Divorced	Primary education (Grade 1-8)	Daily labourer	No	Unknown	1123
Hospital	22	Yes	Yes	Home	Known positive	Prior to pregnancy	19	EFV-based	DTG-based	Stage 1	Good	Suppressed	Urban	Married	Primary education (Grade 1-8)	Housewife	No	Unknown	1124
Hospital	32	Yes	Yes	Health facility	Known positive	Prior to pregnancy	24	EFV-based	EFV-based	Stage 1	Good	Suppressed	Urban	Married	Secondary education(Grade 9-12)	Housewife	Yes	Positive	1126
Hospital	26	Yes	Yes	Health facility	New	During pregnancy	24	EFV-based	EFV-based	Stage 1	Good	Suppressed	Urban	Married	Tertiary education (Above Grade 12)	Employee	Yes	Positive	1127
Hospital	31	Yes	Yes	Home	Known positive	Prior to pregnancy	21	EFV-based	DTG-based	Stage 1	Good	Suppressed	Urban	Married	Primary education (Grade 1-8)	Employee	Yes	Negative	1128
Hospital	30	No	No	Health facility	Known positive	Prior to pregnancy	18	EFV-based	EFV-based	Stage 1	Good	Suppressed	Urban	Married	No formal education	Housewife	Yes	Positive	1129
Health center	22	Yes	Yes	Health facility	Known positive	Prior to pregnancy	18	EFV-based	EFV-based	Stage 1	Good	Unsuppressed	Urban	Married	Primary education (Grade 1-8)	Housewife	No	Positive	1131
Health center	20	Yes	Yes	Health facility	New	During pregnancy	18	EFV-based	EFV-based	Stage 1	Good	Suppressed	Urban	Divorced	Primary education (Grade 1-8)	Daily labourer	No	Unknown	1133
Health center	26	Yes	Yes	Health facility	Known positive	Prior to pregnancy	31	EFV-based	DTG-based	Stage 1	Good	Suppressed	Urban	Married	Secondary education(Grade 9-12)	Employee	Yes	Positive	1134
Health center	22	Yes	Yes	Health facility	New	During pregnancy	23	EFV-based	EFV-based	Stage 1	Fair	Suppressed	Urban	Married	Tertiary education (Above Grade 12)	Employee	Yes	Negative	1137
Health center	28	Yes	Yes	Health facility	Known positive	Prior to pregnancy	22	EFV-based	DTG-based	Stage 1	Good	Suppressed	Urban	Divorced	Primary education (Grade 1-8)	Daily labourer	No	Unknown	1138
Health center	30	Yes	Yes	Health facility	Known positive	Prior to pregnancy	25	EFV-based	DTG-based	Stage 1	Good	Suppressed	Urban	Married	No formal education	Merchant	Yes	Negative	1139
Health center	27	Yes	Yes	Health facility	Known positive	Prior to pregnancy	15	EFV-based	EFV-based	Stage 1	Good	Suppressed	Urban	Married	Tertiary education (Above Grade 12)	Housewife	Yes	Positive	1140
Health center	21	Yes	Yes	Health facility	Known positive	Prior to pregnancy	19	EFV-based	EFV-based	Stage 3	Good	Suppressed	Urban	Married	Tertiary education (Above Grade 12)	Housewife	Yes	Positive	1141
Health center	27	Yes	No	Health facility	Known positive	Prior to pregnancy	23	EFV-based	EFV-based	Stage 1	Good	Suppressed	Urban	Married	No formal education	Housewife	Yes	Positive	1142
Health center	19	Yes	Yes	Health facility	New	During pregnancy	21	DTG-based	DTG-based	Stage 1	Good	Suppressed	Urban	Married	Primary education (Grade 1-8)	Merchant	No	Negative	1143
Health center	26	Yes	Yes	Health facility	Known positive	Prior to pregnancy	20	EFV-based	EFV-based	Stage 1	Good	Suppressed	Urban	Married	No formal education	Housewife	Yes	Positive	1144
Health center	18	Yes	Yes	Health facility	New	During pregnancy	23	DTG-based	DTG-based	Stage 1	Good	Suppressed	Rural	Divorced	No formal education	Daily labourer	No	Negative	1145
Health center	35	Yes	Yes	Health facility	Known positive	Prior to pregnancy	21	EFV-based	DTG-based	Stage 1	Good	Suppressed	Urban	Divorced	No formal education	Merchant	Yes	Negative	1147
Health center	30	Yes	Yes	Health facility	Known positive	During pregnancy	24	EFV-based	DTG-based	Stage 1	Good	Suppressed	Urban	Married	No formal education	Merchant	Yes	Positive	1148
Health center	32	Yes	Yes	Health facility	Known positive	During pregnancy	23	EFV-based	EFV-based	Stage 1	Good	Suppressed	Urban	Married	No formal education	Housewife	Yes	Positive	1149
Health center	36	Yes	Yes	Health facility	Known positive	Prior to pregnancy	25	EFV-based	EFV-based	Stage 1	Good	Suppressed	Rural	Married	Primary education (Grade 1-8)	Merchant	Yes	Positive	1150
Health center	22	Yes	No	Health facility	Known positive	Prior to pregnancy	21	EFV-based	DTG-based	Stage 1	Good	Suppressed	Urban	Married	Primary education (Grade 1-8)	Housewife	Yes	Positive	1151
Health center	19	No	Yes	Health facility	Known positive	Prior to pregnancy	22	EFV-based	EFV-based	Stage 1	Good	Unsuppressed	Urban	Married	Primary education (Grade 1-8)	Housewife	No	Positive	1152
Health center	32	Yes	Yes	Health facility	Known positive	Prior to pregnancy	16	EFV-based	EFV-based	Stage 1	Good	Suppressed	Urban	Divorced	Secondary education(Grade 9-12)	Employee	No	Unknown	1153
Health center	29	Yes	Yes	Health facility	New	During delivery	19	EFV-based	EFV-based	Stage 1	Good	Suppressed	Rural	Married	No formal education	Housewife	Yes	Negative	1155
Health center	29	Yes	Yes	Health facility	Known positive	Prior to pregnancy	25	EFV-based	DTG-based	Stage 1	Good	Suppressed	Urban	Married	Primary education (Grade 1-8)	Employee	Yes	Positive	1156
Health center	24	Yes	Yes	Health facility	New	During pregnancy	21	DTG-based	DTG-based	Stage 1	Good	Suppressed	Urban	Married	No formal education	Housewife	Yes	Positive	1158
Hospital	23	Yes	Yes	Health facility	New	During pregnancy	6	EFV-based	EFV-based	Stage 1	Good	Suppressed	Urban	Married	No formal education	Housewife	Yes	Positive	1162
Hospital	23	Yes	Yes	Health facility	Known positive	Prior to pregnancy	12	EFV-based	DTG-based	Stage 1	Good	Suppressed	Urban	Divorced	Secondary education(Grade 9-12)	Housewife	No	Unknown	1163
Hospital	30	Yes	Yes	Health facility	New	During pregnancy	28	DTG-based	DTG-based	Stage 1	Good	Suppressed	Urban	Married	Tertiary education (Above Grade 12)	Employee	No	Unknown	1165
Hospital	26	Yes	Yes	Health facility	New	During pregnancy	14	DTG-based	DTG-based	Stage 1	Good	Suppressed	Urban	Married	Tertiary education (Above Grade 12)	Student	Yes	Positive	1166
Hospital	33	Yes	Yes	Health facility	Known positive	Prior to pregnancy	25	EFV-based	DTG-based	Stage 1	Good	Suppressed	Urban	Married	Tertiary education (Above Grade 12)	Employee	Yes	Positive	1167
Hospital	28	Yes	Yes	Health facility	Known positive	Prior to pregnancy	25	EFV-based	DTG-based	Stage 1	Good	Suppressed	Urban	Married	Primary education (Grade 1-8)	Housewife	Yes	Unknown	1168
Hospital	33	Yes	Yes	Health facility	Known positive	Prior to pregnancy	19	EFV-based	DTG-based	Stage 1	Good	Suppressed	Urban	Married	Secondary education(Grade 9-12)	Merchant	Yes	Negative	1169
Health center	18	Yes	Yes	Health facility	New	During pregnancy	22	EFV-based	EFV-based	Stage 1	Good	Suppressed	Urban	Married	Primary education (Grade 1-8)	Housewife	No	Unknown	1173
Hospital	32	No	No	Home	Known positive	Prior to pregnancy	17	EFV-based	EFV-based	Stage 1	Good	Suppressed	Urban	Married	Tertiary education (Above Grade 12)	Employee	Yes	Positive	1175
Hospital	32	Yes	Yes	Health facility	Known positive	Prior to pregnancy	21	EFV-based	EFV-based	Stage 1	Good	Suppressed	Rural	Married	No formal education	Daily labourer	Yes	Negative	1176
Hospital	23	No	No	Health facility	Known positive	Prior to pregnancy	27	EFV-based	DTG-based	Stage 1	Good	Suppressed	Rural	Married	No formal education	Housewife	Yes	Negative	1177
Hospital	31	Yes	Yes	Health facility	Known positive	Prior to pregnancy	30	EFV-based	DTG-based	Stage 1	Good	Suppressed	Urban	Married	Primary education (Grade 1-8)	Housewife	Yes	Negative	1178
Hospital	22	Yes	Yes	Health facility	New	During pregnancy	20	DTG-based	DTG-based	Stage 1	Good	Suppressed	Urban	Married	Primary education (Grade 1-8)	Housewife	Yes	Negative	1179
Hospital	24	Yes	Yes	Health facility	New	During pregnancy	23	DTG-based	DTG-based	Stage 1	Good	Suppressed	Urban	Married	Primary education (Grade 1-8)	Housewife	Yes	Negative	1180
Hospital	23	Yes	Yes	Health facility	Known positive	Prior to pregnancy	25	EFV-based	EFV-based	Stage 1	Good	Suppressed	Urban	Married	Tertiary education (Above Grade 12)	Employee	Yes	Negative	1181
Hospital	26	Yes	Yes	Health facility	Known positive	Prior to pregnancy	23	EFV-based	DTG-based	Stage 1	Good	Suppressed	Urban	Single	Secondary education(Grade 9-12)	Housewife	Yes	Positive	1182
Hospital	27	Yes	Yes	Health facility	Known positive	Prior to pregnancy	24	EFV-based	EFV-based	Stage 1	Good	Suppressed	Urban	Widowed	Tertiary education (Above Grade 12)	Housewife	No	Unknown	1184
Health center	26	Yes	Yes	Health facility	New	During pregnancy	21	EFV-based	EFV-based	Stage 1	Good	Unsuppressed	Urban	Married	Tertiary education (Above Grade 12)	Daily labourer	No	Negative	1185
Health center	32	Yes	Yes	Health facility	Known positive	Prior to pregnancy	29	EFV-based	DTG-based	Stage 1	Good	Suppressed	Urban	Married	Secondary education(Grade 9-12)	Merchant	Yes	Negative	1186
Health center	21	Yes	Yes	Health facility	New	During pregnancy	22	EFV-based	EFV-based	Stage 1	Poor	Unsuppressed	Urban	Married	Primary education (Grade 1-8)	Housewife	No	Positive	1187
Health center	20	Yes	Yes	Health facility	Known positive	Prior to pregnancy	25	EFV-based	EFV-based	Stage 1	Good	Suppressed	Urban	Married	Secondary education(Grade 9-12)	Housewife	Yes	Positive	1188
Health center	22	Yes	No	Health facility	New	During pregnancy	25	EFV-based	EFV-based	Stage 1	Good	Suppressed	Urban	Married	Secondary education(Grade 9-12)	Merchant	Yes	Negative	1189
Health center	25	Yes	Yes	Health facility	New	During pregnancy	25	DTG-based	DTG-based	Stage 1	Good	Suppressed	Urban	Married	Secondary education(Grade 9-12)	Housewife	Yes	Positive	1190
Health center	30	Yes	Yes	Health facility	Known positive	Prior to pregnancy	31	EFV-based	DTG-based	Stage 1	Good	Suppressed	Urban	Married	Primary education (Grade 1-8)	Housewife	Yes	Positive	1191
Health center	31	Yes	No	Health facility	Known positive	Prior to pregnancy	22	EFV-based	DTG-based	Stage 1	Good	Suppressed	Urban	Divorced	No formal education	Daily labourer	Yes	Unknown	1192
Hospital	37	Yes	Yes	Health facility	Known positive	Prior to pregnancy	29	EFV-based	DTG-based	Stage 1	Good	Suppressed	Urban	Married	Primary education (Grade 1-8)	Housewife	Yes	Positive	1195
Hospital	33	Yes	Yes	Health facility	Known positive	Prior to pregnancy	28	EFV-based	DTG-based	Stage 1	Good	Suppressed	Urban	Married	Primary education (Grade 1-8)	Housewife	Yes	Negative	1196
Hospital	22	Yes	Yes	Health facility	New	During pregnancy	19	EFV-based	DTG-based	Stage 1	Good	Suppressed	Rural	Married	Primary education (Grade 1-8)	Daily labourer	Yes	Negative	1197
Hospital	32	Yes	Yes	Health facility	Known positive	Prior to pregnancy	24	EFV-based	DTG-based	Stage 1	Good	Suppressed	Urban	Married	Primary education (Grade 1-8)	Housewife	Yes	Negative	1198
Health center	31	Yes	Yes	Health facility	Known positive	Prior to pregnancy	25	EFV-based	DTG-based	Stage 1	Good	Suppressed	Rural	Divorced	No formal education	Merchant	Yes	Negative	1200
Health center	21	Yes	Yes	Health facility	New	During pregnancy	7	DTG-based	DTG-based	Stage 1	Good	Suppressed	Urban	Married	Secondary education(Grade 9-12)	Merchant	Yes	Positive	1201
Health center	21	No	No	Health facility	New	During delivery	19	DTG-based	DTG-based	Stage 1	Good	Suppressed	Urban	Married	Secondary education(Grade 9-12)	Housewife	Yes	Negative	1202
Health center	29	Yes	Yes	Health facility	Known positive	Prior to pregnancy	18	EFV-based	DTG-based	Stage 1	Good	Suppressed	Urban	Married	Secondary education(Grade 9-12)	Daily labourer	Yes	Negative	1203
Health center	31	Yes	No	Health facility	Known positive	Prior to pregnancy	23	EFV-based	DTG-based	Stage 1	Good	Suppressed	Urban	Divorced	Primary education (Grade 1-8)	Merchant	No	Unknown	1204
Health center	30	Yes	Yes	Health facility	Known positive	Prior to pregnancy	25	EFV-based	DTG-based	Stage 1	Fair	Suppressed	Urban	Married	No formal education	Merchant	Yes	Negative	1205
Health center	22	Yes	Yes	Home	Known positive	During pregnancy	25	EFV-based	DTG-based	Stage 1	Good	Suppressed	Urban	Married	No formal education	Housewife	Yes	Negative	1206
Health center	20	Yes	Yes	Health facility	Known positive	Prior to pregnancy	24	EFV-based	DTG-based	Stage 1	Good	Unsuppressed	Urban	Divorced	Primary education (Grade 1-8)	CSW	No	Unknown	1209
Health center	27	Yes	Yes	Health facility	Known positive	Prior to pregnancy	20	DTG-based	DTG-based	Stage 2	Good	Unsuppressed	Urban	Divorced	No formal education	CSW	No	Unknown	1211
Health center	23	Yes	No	Home	Known positive	Prior to pregnancy	22	EFV-based	EFV-based	Stage 1	Good	Suppressed	Urban	Divorced	No formal education	CSW	Yes	Negative	1212
Health center	28	Yes	Yes	Health facility	Known positive	Prior to pregnancy	28	EFV-based	DTG-based	Stage 1	Good	Suppressed	Urban	Married	Primary education (Grade 1-8)	Housewife	Yes	Positive	1215
Health center	29	Yes	Yes	Health facility	Known positive	Prior to pregnancy	29	EFV-based	DTG-based	Stage 1	Good	Suppressed	Urban	Married	Tertiary education (Above Grade 12)	Employee	Yes	Positive	1216
Health center	22	No	No	Health facility	Known positive	Prior to pregnancy	19	EFV-based	DTG-based	Stage 1	Good	Suppressed	Urban	Married	Primary education (Grade 1-8)	Housewife	Yes	Negative	1219
Health center	20	Yes	Yes	Health facility	New	During pregnancy	26	EFV-based	EFV-based	Stage 1	Good	Suppressed	Urban	Married	Primary education (Grade 1-8)	Housewife	Yes	Negative	1220
Health center	25	Yes	Yes	Health facility	New	During pregnancy	24	EFV-based	DTG-based	Stage 1	Good	Suppressed	Urban	Married	Primary education (Grade 1-8)	Merchant	Yes	Positive	1221
Health center	30	Yes	Yes	Health facility	New	During pregnancy	22	DTG-based	DTG-based	Stage 1	Good	Suppressed	Rural	Married	Primary education (Grade 1-8)	Housewife	Yes	Positive	1222
Health center	35	Yes	Yes	Health facility	Known positive	Prior to pregnancy	21	EFV-based	DTG-based	Stage 1	Good	Suppressed	Urban	Married	Primary education (Grade 1-8)	Housewife	Yes	Negative	1223
Health center	35	Yes	Yes	Health facility	Known positive	Prior to pregnancy	22	EFV-based	DTG-based	Stage 3	Good	Suppressed	Urban	Married	No formal education	Merchant	Yes	Unknown	1224
Health center	27	Yes	Yes	Health facility	New	During pregnancy	8	DTG-based	DTG-based	Stage 1	Good	Unsuppressed	Urban	Married	Secondary education(Grade 9-12)	Merchant	No	Unknown	1225
Health center	25	Yes	No	Health facility	Known positive	Prior to pregnancy	23	EFV-based	DTG-based	Stage 1	Good	Suppressed	Urban	Married	Primary education (Grade 1-8)	Housewife	Yes	Positive	1226
Health center	25	Yes	No	Health facility	Known positive	Prior to pregnancy	13	EFV-based	DTG-based	Stage 1	Good	Suppressed	Urban	Married	Primary education (Grade 1-8)	Housewife	Yes	Positive	1227
Health center	35	Yes	Yes	Health facility	Known positive	Prior to pregnancy	24	EFV-based	EFV-based	Stage 1	Good	Suppressed	Rural	Married	No formal education	Housewife	Yes	Positive	1228
Health center	36	Yes	Yes	Health facility	Known positive	Prior to pregnancy	19	EFV-based	DTG-based	Stage 1	Good	Suppressed	Urban	Divorced	Primary education (Grade 1-8)	Housewife	Yes	Negative	1229
Health center	36	Yes	Yes	Health facility	Known positive	Prior to pregnancy	23	EFV-based	EFV-based	Stage 2	Good	Suppressed	Urban	Married	Primary education (Grade 1-8)	Merchant	Yes	Negative	1230
Hospital	32	Yes	Yes	Health facility	Known positive	Prior to pregnancy	22	EFV-based	EFV-based	Stage 1	Good	Suppressed	Urban	Married	Secondary education(Grade 9-12)	Daily labourer	Yes	Negative	1231
Hospital	32	Yes	Yes	Health facility	Known positive	Prior to pregnancy	23	EFV-based	EFV-based	Stage 1	Good	Suppressed	Rural	Married	Primary education (Grade 1-8)	Housewife	Yes	Positive	1233
Hospital	33	Yes	Yes	Health facility	Known positive	Prior to pregnancy	33	EFV-based	EFV-based	Stage 1	Good	Unsuppressed	Urban	Married	Secondary education(Grade 9-12)	Merchant	No	Negative	1235
Hospital	31	Yes	Yes	Health facility	Known positive	Prior to pregnancy	25	EFV-based	EFV-based	Stage 1	Good	Suppressed	Urban	Married	Tertiary education (Above Grade 12)	Employee	Yes	Positive	1236
Hospital	38	Yes	Yes	Health facility	Known positive	Prior to pregnancy	23	EFV-based	EFV-based	Stage 1	Good	Suppressed	Urban	Married	Primary education (Grade 1-8)	Housewife	Yes	Negative	1237
Hospital	25	Yes	Yes	Health facility	Known positive	Prior to pregnancy	25	EFV-based	EFV-based	Stage 1	Good	Suppressed	Urban	Single	Tertiary education (Above Grade 12)	Employee	Yes	Positive	1238
Hospital	30	Yes	Yes	Home	New	During pregnancy	10	EFV-based	EFV-based	Stage 1	Good	Suppressed	Rural	Married	No formal education	Housewife	Yes	Positive	1242
Health center	30	No	No	Health facility	New	During delivery	18	EFV-based	EFV-based	Stage 1	Good	Unsuppressed	Rural	Married	No formal education	Housewife	Yes	Positive	1244
Health center	25	Yes	Yes	Health facility	New	During delivery	21	DTG-based	DTG-based	Stage 1	Good	Suppressed	Rural	Married	Primary education (Grade 1-8)	Merchant	Yes	Negative	1245
Health center	25	Yes	Yes	Health facility	Known positive	Prior to pregnancy	14	EFV-based	EFV-based	Stage 1	Good	Suppressed	Urban	Married	Primary education (Grade 1-8)	Merchant	Yes	Positive	1246
Health center	25	Yes	Yes	Health facility	Known positive	Prior to pregnancy	20	EFV-based	EFV-based	Stage 1	Good	Suppressed	Rural	Married	Primary education (Grade 1-8)	Merchant	Yes	Positive	1247
Health center	30	Yes	Yes	Health facility	Known positive	Prior to pregnancy	20	EFV-based	DTG-based	Stage 1	Good	Suppressed	Rural	Married	No formal education	Housewife	Yes	Negative	1248
Health center	24	Yes	Yes	Health facility	New	During pregnancy	23	DTG-based	DTG-based	Stage 1	Good	Suppressed	Rural	Married	No formal education	Housewife	Yes	Positive	1249
Health center	30	Yes	Yes	Health facility	Known positive	Prior to pregnancy	20	EFV-based	DTG-based	Stage 1	Good	Suppressed	Urban	Married	Primary education (Grade 1-8)	Housewife	Yes	Negative	1250
Health center	37	Yes	Yes	Health facility	Known positive	Prior to pregnancy	22	EFV-based	EFV-based	Stage 1	Good	Suppressed	Urban	Married	Secondary education(Grade 9-12)	Employee	Yes	Positive	1251
Health center	23	Yes	Yes	Health facility	New	During pregnancy	21	EFV-based	DTG-based	Stage 1	Good	Suppressed	Rural	Married	Primary education (Grade 1-8)	Housewife	Yes	Negative	1252
Health center	38	Yes	Yes	Health facility	Known positive	During pregnancy	25	EFV-based	DTG-based	Stage 1	Good	Suppressed	Urban	Married	Secondary education(Grade 9-12)	Employee	Yes	Positive	1253
Health center	21	Yes	Yes	Home	Known positive	Prior to pregnancy	23	EFV-based	DTG-based	Stage 1	Good	Suppressed	Rural	Married	Primary education (Grade 1-8)	Housewife	Yes	Negative	1254
Health center	28	Yes	Yes	Health facility	Known positive	Prior to pregnancy	25	EFV-based	DTG-based	Stage 1	Good	Suppressed	Rural	Married	No formal education	Housewife	Yes	Negative	1255
Health center	30	Yes	Yes	Health facility	Known positive	During pregnancy	24	EFV-based	DTG-based	Stage 1	Good	Suppressed	Urban	Widowed	Primary education (Grade 1-8)	Daily labourer	Yes	Positive	1256
Health center	32	Yes	Yes	Health facility	Known positive	Prior to pregnancy	25	EFV-based	DTG-based	Stage 1	Good	Suppressed	Urban	Married	Primary education (Grade 1-8)	Merchant	No	Unknown	1258
Health center	22	Yes	Yes	Health facility	New	During pregnancy	21	DTG-based	DTG-based	Stage 1	Good	Suppressed	Rural	Married	No formal education	Housewife	Yes	Positive	1259
Hospital	31	Yes	Yes	Health facility	Known positive	Prior to pregnancy	30	EFV-based	DTG-based	Stage 1	Good	Suppressed	Urban	Married	Secondary education(Grade 9-12)	Housewife	Yes	Positive	1262
Hospital	24	Yes	Yes	Health facility	Known positive	Prior to pregnancy	19	DTG-based	DTG-based	Stage 1	Good	Suppressed	Urban	Married	Primary education (Grade 1-8)	Daily labourer	Yes	Positive	1264
Health center	25	Yes	Yes	Health facility	Known positive	Prior to pregnancy	16	EFV-based	DTG-based	Stage 1	Good	Suppressed	Urban	Divorced	Primary education (Grade 1-8)	Housewife	Yes	Negative	1267
Health center	21	Yes	Yes	Health facility	New	During pregnancy	22	EFV-based	EFV-based	Stage 1	Good	Suppressed	Rural	Married	Primary education (Grade 1-8)	Merchant	Yes	Positive	1268
Health center	26	Yes	Yes	Health facility	New	During pregnancy	23	EFV-based	DTG-based	Stage 1	Good	Suppressed	Urban	Married	Primary education (Grade 1-8)	Housewife	Yes	Negative	1269
Health center	27	Yes	Yes	Home	Known positive	Prior to pregnancy	14	EFV-based	DTG-based	Stage 1	Good	Unsuppressed	Rural	Widowed	Primary education (Grade 1-8)	Housewife	Yes	Negative	1273
Health center	25	Yes	Yes	Health facility	New	During pregnancy	10	EFV-based	EFV-based	Stage 1	Good	Suppressed	Urban	Divorced	No formal education	Daily labourer	Yes	Positive	1277
Health center	30	Yes	Yes	Health facility	New	During pregnancy	18	DTG-based	DTG-based	Stage 3	Good	Suppressed	Urban	Single	Primary education (Grade 1-8)	Daily labourer	No	Unknown	1281
Health center	30	Yes	No	Health facility	New	During pregnancy	31	EFV-based	EFV-based	Stage 1	Good	Suppressed	Urban	Married	Primary education (Grade 1-8)	Housewife	Yes	Positive	1283
Health center	25	Yes	Yes	Health facility	Known positive	Prior to pregnancy	18	EFV-based	DTG-based	Stage 1	Good	Suppressed	Urban	Married	Primary education (Grade 1-8)	Housewife	Yes	Negative	1284
Health center	33	Yes	No	Health facility	Known positive	Prior to pregnancy	20	EFV-based	EFV-based	Stage 1	Good	Unsuppressed	Urban	Divorced	Primary education (Grade 1-8)	Merchant	Yes	Negative	1285
Health center	35	Yes	Yes	Health facility	Known positive	Prior to pregnancy	18	EFV-based	DTG-based	Stage 1	Good	Suppressed	Rural	Married	Primary education (Grade 1-8)	Housewife	Yes	Negative	1287
Health center	30	Yes	No	Health facility	Known positive	Prior to pregnancy	18	EFV-based	DTG-based	Stage 1	Good	Suppressed	Rural	Married	Primary education (Grade 1-8)	Housewife	Yes	Positive	1288
